# Supplementary material for: Organelle inheritance and genome architecture variation in isogamous brown algae
Source: Sci Rep. 2020 Feb 6;10:2048. doi: 10.1038/s41598-020-58817-7 (PMC7005149; doi:10.1038/s41598-020-58817-7)
Supplement: Supplementary file 2 — Supplementary information 2. [file 41598_2020_58817_MOESM2_ESM.log]

Simulation log records

Started at: 2019-05-17 14:22:13.752605

[Initial parameters]
 
 - initial population size: 200
 - number of generation : 200
 - mutation rate : 0.01
 - mortality : 0.5
 - replicate number: 100
 
----------------------------------------------------------------------------
                           The simulation starts
----------------------------------------------------------------------------


--------------------------------Replicate #1--------------------------------

initial 200 individuals are generated in both BP/UP population respectively


-Generation #1 - 1 : start with 200 individuals

During meiosis...
   In BP population,
	 new pt2 is generated!
	 new pt3 is generated!
	 new pt4 is generated!
   In UP population,
	 new pt2 is generated!
	 new pt3 is generated!
	 new pt4 is generated!

	after generation #1...
	updated population= 400
	total BP population after mortality= 198
	number of distinguishable pt in BP population= 4
	number of distinguishable pt in UP population= 3


-Generation #1 - 2 : start with 198 individuals

During meiosis...
   In BP population,
	 new pt5 is generated!
	 new pt6 is generated!
   In UP population,
	 new pt5 is generated!
	 new pt6 is generated!
	 new pt7 is generated!

	after generation #2...
	updated population= 396
	total BP population after mortality= 196
	number of distinguishable pt in BP population= 4
	number of distinguishable pt in UP population= 6


-Generation #1 - 3 : start with 196 individuals

During meiosis...
   In BP population,
   In UP population,
	 new pt8 is generated!
	 new pt9 is generated!
	 new pt10 is generated!

	after generation #3...
	updated population= 392
	total BP population after mortality= 197
	number of distinguishable pt in BP population= 2
	number of distinguishable pt in UP population= 9


-Generation #1 - 4 : start with 197 individuals

During meiosis...
   In BP population,
	 new pt7 is generated!
	 new pt8 is generated!
   In UP population,
	 new pt11 is generated!

	after generation #4...
	updated population= 394
	total BP population after mortality= 201
	number of distinguishable pt in BP population= 3
	number of distinguishable pt in UP population= 10


-Generation #1 - 5 : start with 201 individuals

During meiosis...
   In BP population,
   In UP population,

	after generation #5...
	updated population= 402
	total BP population after mortality= 203
	number of distinguishable pt in BP population= 2
	number of distinguishable pt in UP population= 8


-Generation #1 - 6 : start with 203 individuals

During meiosis...
   In BP population,
	 new pt9 is generated!
	 new pt10 is generated!
	 new pt11 is generated!
   In UP population,
	 new pt12 is generated!

	after generation #6...
	updated population= 406
	total BP population after mortality= 207
	number of distinguishable pt in BP population= 5
	number of distinguishable pt in UP population= 9


-Generation #1 - 7 : start with 207 individuals

During meiosis...
   In BP population,
	 new pt12 is generated!
	 new pt13 is generated!
	 new pt14 is generated!
   In UP population,

	after generation #7...
	updated population= 414
	total BP population after mortality= 207
	number of distinguishable pt in BP population= 7
	number of distinguishable pt in UP population= 6


-Generation #1 - 8 : start with 207 individuals

During meiosis...
   In BP population,
	 new pt15 is generated!
	 new pt16 is generated!
   In UP population,
	 new pt13 is generated!
	 new pt14 is generated!
	 new pt15 is generated!

	after generation #8...
	updated population= 414
	total BP population after mortality= 206
	number of distinguishable pt in BP population= 7
	number of distinguishable pt in UP population= 8


-Generation #1 - 9 : start with 206 individuals

During meiosis...
   In BP population,
   In UP population,
	 new pt16 is generated!

	after generation #9...
	updated population= 412
	total BP population after mortality= 209
	number of distinguishable pt in BP population= 6
	number of distinguishable pt in UP population= 9


-Generation #1 - 10 : start with 209 individuals

During meiosis...
   In BP population,
	 new pt17 is generated!
   In UP population,
	 new pt17 is generated!
	 new pt18 is generated!

	after generation #10...
	updated population= 418
	total BP population after mortality= 202
	number of distinguishable pt in BP population= 8
	number of distinguishable pt in UP population= 10


-Generation #1 - 11 : start with 202 individuals

During meiosis...
   In BP population,
	 new pt18 is generated!
	 new pt19 is generated!
	 new pt20 is generated!
	 new pt21 is generated!
   In UP population,
	 new pt19 is generated!

	after generation #11...
	updated population= 404
	total BP population after mortality= 209
	number of distinguishable pt in BP population= 11
	number of distinguishable pt in UP population= 11


-Generation #1 - 12 : start with 209 individuals

During meiosis...
   In BP population,
	 new pt22 is generated!
   In UP population,
	 new pt20 is generated!
	 new pt21 is generated!
	 new pt22 is generated!

	after generation #12...
	updated population= 418
	total BP population after mortality= 210
	number of distinguishable pt in BP population= 9
	number of distinguishable pt in UP population= 11


-Generation #1 - 13 : start with 210 individuals

During meiosis...
   In BP population,
	 new pt23 is generated!
	 new pt24 is generated!
   In UP population,
	 new pt23 is generated!

	after generation #13...
	updated population= 420
	total BP population after mortality= 202
	number of distinguishable pt in BP population= 9
	number of distinguishable pt in UP population= 10


-Generation #1 - 14 : start with 202 individuals

During meiosis...
   In BP population,
   In UP population,
	 new pt24 is generated!

	after generation #14...
	updated population= 404
	total BP population after mortality= 200
	number of distinguishable pt in BP population= 6
	number of distinguishable pt in UP population= 8


-Generation #1 - 15 : start with 200 individuals

During meiosis...
   In BP population,
	 new pt25 is generated!
	 new pt26 is generated!
	 new pt27 is generated!
	 new pt28 is generated!
   In UP population,

	after generation #15...
	updated population= 400
	total BP population after mortality= 200
	number of distinguishable pt in BP population= 10
	number of distinguishable pt in UP population= 7


-Generation #1 - 16 : start with 200 individuals

During meiosis...
   In BP population,
	 new pt29 is generated!
	 new pt30 is generated!
	 new pt31 is generated!
   In UP population,
	 new pt25 is generated!

	after generation #16...
	updated population= 400
	total BP population after mortality= 202
	number of distinguishable pt in BP population= 9
	number of distinguishable pt in UP population= 8


-Generation #1 - 17 : start with 202 individuals

During meiosis...
   In BP population,
	 new pt32 is generated!
	 new pt33 is generated!
	 new pt34 is generated!
	 new pt35 is generated!
   In UP population,
	 new pt26 is generated!
	 new pt27 is generated!
	 new pt28 is generated!
	 new pt29 is generated!

	after generation #17...
	updated population= 404
	total BP population after mortality= 207
	number of distinguishable pt in BP population= 11
	number of distinguishable pt in UP population= 12


-Generation #1 - 18 : start with 207 individuals

During meiosis...
   In BP population,
	 new pt36 is generated!
   In UP population,
	 new pt30 is generated!
	 new pt31 is generated!
	 new pt32 is generated!

	after generation #18...
	updated population= 414
	total BP population after mortality= 209
	number of distinguishable pt in BP population= 11
	number of distinguishable pt in UP population= 12


-Generation #1 - 19 : start with 209 individuals

During meiosis...
   In BP population,
	 new pt37 is generated!
	 new pt38 is generated!
	 new pt39 is generated!
   In UP population,
	 new pt33 is generated!
	 new pt34 is generated!
	 new pt35 is generated!
	 new pt36 is generated!

	after generation #19...
	updated population= 418
	total BP population after mortality= 205
	number of distinguishable pt in BP population= 15
	number of distinguishable pt in UP population= 13


-Generation #1 - 20 : start with 205 individuals

During meiosis...
   In BP population,
	 new pt40 is generated!
	 new pt41 is generated!
   In UP population,
	 new pt37 is generated!
	 new pt38 is generated!
	 new pt39 is generated!

	after generation #20...
	updated population= 410
	total BP population after mortality= 203
	number of distinguishable pt in BP population= 23
	number of distinguishable pt in UP population= 11


-Generation #1 - 21 : start with 203 individuals

During meiosis...
   In BP population,
	 new pt42 is generated!
	 new pt43 is generated!
   In UP population,
	 new pt40 is generated!
	 new pt41 is generated!

	after generation #21...
	updated population= 406
	total BP population after mortality= 203
	number of distinguishable pt in BP population= 24
	number of distinguishable pt in UP population= 11


-Generation #1 - 22 : start with 203 individuals

During meiosis...
   In BP population,
	 new pt44 is generated!
	 new pt45 is generated!
	 new pt46 is generated!
	 new pt47 is generated!
   In UP population,
	 new pt42 is generated!
	 new pt43 is generated!

	after generation #22...
	updated population= 406
	total BP population after mortality= 204
	number of distinguishable pt in BP population= 31
	number of distinguishable pt in UP population= 11


-Generation #1 - 23 : start with 204 individuals

During meiosis...
   In BP population,
	 new pt48 is generated!
	 new pt49 is generated!
   In UP population,
	 new pt44 is generated!
	 new pt45 is generated!

	after generation #23...
	updated population= 408
	total BP population after mortality= 199
	number of distinguishable pt in BP population= 23
	number of distinguishable pt in UP population= 12


-Generation #1 - 24 : start with 199 individuals

During meiosis...
   In BP population,
	 new pt50 is generated!
	 new pt51 is generated!
   In UP population,

	after generation #24...
	updated population= 398
	total BP population after mortality= 197
	number of distinguishable pt in BP population= 31
	number of distinguishable pt in UP population= 10


-Generation #1 - 25 : start with 197 individuals

During meiosis...
   In BP population,
	 new pt52 is generated!
	 new pt53 is generated!
	 new pt54 is generated!
	 new pt55 is generated!
   In UP population,
	 new pt46 is generated!
	 new pt47 is generated!
	 new pt48 is generated!
	 new pt49 is generated!

	after generation #25...
	updated population= 394
	total BP population after mortality= 198
	number of distinguishable pt in BP population= 29
	number of distinguishable pt in UP population= 11


-Generation #1 - 26 : start with 198 individuals

During meiosis...
   In BP population,
	 new pt56 is generated!
   In UP population,
	 new pt50 is generated!
	 new pt51 is generated!

	after generation #26...
	updated population= 396
	total BP population after mortality= 199
	number of distinguishable pt in BP population= 30
	number of distinguishable pt in UP population= 12


-Generation #1 - 27 : start with 199 individuals

During meiosis...
   In BP population,
	 new pt57 is generated!
   In UP population,
	 new pt52 is generated!
	 new pt53 is generated!

	after generation #27...
	updated population= 398
	total BP population after mortality= 188
	number of distinguishable pt in BP population= 31
	number of distinguishable pt in UP population= 10


-Generation #1 - 28 : start with 188 individuals

During meiosis...
   In BP population,
   In UP population,
	 new pt54 is generated!

	after generation #28...
	updated population= 376
	total BP population after mortality= 191
	number of distinguishable pt in BP population= 28
	number of distinguishable pt in UP population= 11


-Generation #1 - 29 : start with 191 individuals

During meiosis...
   In BP population,
	 new pt58 is generated!
	 new pt59 is generated!
	 new pt60 is generated!
	 new pt61 is generated!
	 new pt62 is generated!
   In UP population,

	after generation #29...
	updated population= 382
	total BP population after mortality= 189
	number of distinguishable pt in BP population= 32
	number of distinguishable pt in UP population= 9


-Generation #1 - 30 : start with 189 individuals

During meiosis...
   In BP population,
	 new pt63 is generated!
   In UP population,
	 new pt55 is generated!
	 new pt56 is generated!
	 new pt57 is generated!

	after generation #30...
	updated population= 378
	total BP population after mortality= 191
	number of distinguishable pt in BP population= 26
	number of distinguishable pt in UP population= 12


-Generation #1 - 31 : start with 191 individuals

During meiosis...
   In BP population,
	 new pt64 is generated!
	 new pt65 is generated!
	 new pt66 is generated!
	 new pt67 is generated!
   In UP population,
	 new pt58 is generated!
	 new pt59 is generated!
	 new pt60 is generated!
	 new pt61 is generated!

	after generation #31...
	updated population= 382
	total BP population after mortality= 191
	number of distinguishable pt in BP population= 41
	number of distinguishable pt in UP population= 11


-Generation #1 - 32 : start with 191 individuals

During meiosis...
   In BP population,
	 new pt68 is generated!
	 new pt69 is generated!
	 new pt70 is generated!
	 new pt71 is generated!
	 new pt72 is generated!
	 new pt73 is generated!
   In UP population,
	 new pt62 is generated!
	 new pt63 is generated!
	 new pt64 is generated!
	 new pt65 is generated!

	after generation #32...
	updated population= 382
	total BP population after mortality= 188
	number of distinguishable pt in BP population= 40
	number of distinguishable pt in UP population= 13


-Generation #1 - 33 : start with 188 individuals

During meiosis...
   In BP population,
	 new pt74 is generated!
	 new pt75 is generated!
   In UP population,
	 new pt66 is generated!
	 new pt67 is generated!
	 new pt68 is generated!
	 new pt69 is generated!
	 new pt70 is generated!

	after generation #33...
	updated population= 376
	total BP population after mortality= 181
	number of distinguishable pt in BP population= 43
	number of distinguishable pt in UP population= 12


-Generation #1 - 34 : start with 181 individuals

During meiosis...
   In BP population,
	 new pt76 is generated!
   In UP population,
	 new pt71 is generated!
	 new pt72 is generated!
	 new pt73 is generated!

	after generation #34...
	updated population= 362
	total BP population after mortality= 180
	number of distinguishable pt in BP population= 37
	number of distinguishable pt in UP population= 12


-Generation #1 - 35 : start with 180 individuals

During meiosis...
   In BP population,
	 new pt77 is generated!
	 new pt78 is generated!
	 new pt79 is generated!
	 new pt80 is generated!
   In UP population,

	after generation #35...
	updated population= 360
	total BP population after mortality= 184
	number of distinguishable pt in BP population= 47
	number of distinguishable pt in UP population= 14


-Generation #1 - 36 : start with 184 individuals

During meiosis...
   In BP population,
	 new pt81 is generated!
	 new pt82 is generated!
	 new pt83 is generated!
	 new pt84 is generated!
   In UP population,
	 new pt74 is generated!

	after generation #36...
	updated population= 368
	total BP population after mortality= 189
	number of distinguishable pt in BP population= 60
	number of distinguishable pt in UP population= 14


-Generation #1 - 37 : start with 189 individuals

During meiosis...
   In BP population,
	 new pt85 is generated!
	 new pt86 is generated!
	 new pt87 is generated!
   In UP population,
	 new pt75 is generated!
	 new pt76 is generated!

	after generation #37...
	updated population= 378
	total BP population after mortality= 194
	number of distinguishable pt in BP population= 59
	number of distinguishable pt in UP population= 15


-Generation #1 - 38 : start with 194 individuals

During meiosis...
   In BP population,
   In UP population,
	 new pt77 is generated!
	 new pt78 is generated!
	 new pt79 is generated!

	after generation #38...
	updated population= 388
	total BP population after mortality= 194
	number of distinguishable pt in BP population= 62
	number of distinguishable pt in UP population= 11


-Generation #1 - 39 : start with 194 individuals

During meiosis...
   In BP population,
   In UP population,

	after generation #39...
	updated population= 388
	total BP population after mortality= 198
	number of distinguishable pt in BP population= 63
	number of distinguishable pt in UP population= 11


-Generation #1 - 40 : start with 198 individuals

During meiosis...
   In BP population,
	 new pt88 is generated!
	 new pt89 is generated!
	 new pt90 is generated!
	 new pt91 is generated!
   In UP population,
	 new pt80 is generated!
	 new pt81 is generated!

	after generation #40...
	updated population= 396
	total BP population after mortality= 197
	number of distinguishable pt in BP population= 57
	number of distinguishable pt in UP population= 9


-Generation #1 - 41 : start with 197 individuals

During meiosis...
   In BP population,
	 new pt92 is generated!
	 new pt93 is generated!
   In UP population,
	 new pt82 is generated!

	after generation #41...
	updated population= 394
	total BP population after mortality= 198
	number of distinguishable pt in BP population= 62
	number of distinguishable pt in UP population= 11


-Generation #1 - 42 : start with 198 individuals

During meiosis...
   In BP population,
	 new pt94 is generated!
	 new pt95 is generated!
   In UP population,

	after generation #42...
	updated population= 396
	total BP population after mortality= 200
	number of distinguishable pt in BP population= 61
	number of distinguishable pt in UP population= 9


-Generation #1 - 43 : start with 200 individuals

During meiosis...
   In BP population,
   In UP population,
	 new pt83 is generated!
	 new pt84 is generated!

	after generation #43...
	updated population= 400
	total BP population after mortality= 202
	number of distinguishable pt in BP population= 56
	number of distinguishable pt in UP population= 9


-Generation #1 - 44 : start with 202 individuals

During meiosis...
   In BP population,
	 new pt96 is generated!
	 new pt97 is generated!
	 new pt98 is generated!
	 new pt99 is generated!
   In UP population,
	 new pt85 is generated!
	 new pt86 is generated!

	after generation #44...
	updated population= 404
	total BP population after mortality= 199
	number of distinguishable pt in BP population= 60
	number of distinguishable pt in UP population= 8


-Generation #1 - 45 : start with 199 individuals

During meiosis...
   In BP population,
	 new pt100 is generated!
	 new pt101 is generated!
	 new pt102 is generated!
	 new pt103 is generated!
   In UP population,
	 new pt87 is generated!

	after generation #45...
	updated population= 398
	total BP population after mortality= 201
	number of distinguishable pt in BP population= 64
	number of distinguishable pt in UP population= 9


-Generation #1 - 46 : start with 201 individuals

During meiosis...
   In BP population,
	 new pt104 is generated!
	 new pt105 is generated!
   In UP population,
	 new pt88 is generated!
	 new pt89 is generated!

	after generation #46...
	updated population= 402
	total BP population after mortality= 201
	number of distinguishable pt in BP population= 76
	number of distinguishable pt in UP population= 9


-Generation #1 - 47 : start with 201 individuals

During meiosis...
   In BP population,
	 new pt106 is generated!
	 new pt107 is generated!
	 new pt108 is generated!
   In UP population,
	 new pt90 is generated!
	 new pt91 is generated!
	 new pt92 is generated!

	after generation #47...
	updated population= 402
	total BP population after mortality= 197
	number of distinguishable pt in BP population= 64
	number of distinguishable pt in UP population= 11


-Generation #1 - 48 : start with 197 individuals

During meiosis...
   In BP population,
	 new pt109 is generated!
	 new pt110 is generated!
	 new pt111 is generated!
   In UP population,

	after generation #48...
	updated population= 394
	total BP population after mortality= 201
	number of distinguishable pt in BP population= 77
	number of distinguishable pt in UP population= 13


-Generation #1 - 49 : start with 201 individuals

During meiosis...
   In BP population,
	 new pt112 is generated!
	 new pt113 is generated!
	 new pt114 is generated!
	 new pt115 is generated!
   In UP population,
	 new pt93 is generated!
	 new pt94 is generated!
	 new pt95 is generated!

	after generation #49...
	updated population= 402
	total BP population after mortality= 201
	number of distinguishable pt in BP population= 61
	number of distinguishable pt in UP population= 12


-Generation #1 - 50 : start with 201 individuals

During meiosis...
   In BP population,
	 new pt116 is generated!
	 new pt117 is generated!
   In UP population,
	 new pt96 is generated!
	 new pt97 is generated!

	after generation #50...
	updated population= 402
	total BP population after mortality= 202
	number of distinguishable pt in BP population= 58
	number of distinguishable pt in UP population= 13


-Generation #1 - 51 : start with 202 individuals

During meiosis...
   In BP population,
	 new pt118 is generated!
	 new pt119 is generated!
   In UP population,

	after generation #51...
	updated population= 404
	total BP population after mortality= 199
	number of distinguishable pt in BP population= 54
	number of distinguishable pt in UP population= 10


-Generation #1 - 52 : start with 199 individuals

During meiosis...
   In BP population,
	 new pt120 is generated!
	 new pt121 is generated!
	 new pt122 is generated!
   In UP population,
	 new pt98 is generated!

	after generation #52...
	updated population= 398
	total BP population after mortality= 201
	number of distinguishable pt in BP population= 63
	number of distinguishable pt in UP population= 12


-Generation #1 - 53 : start with 201 individuals

During meiosis...
   In BP population,
	 new pt123 is generated!
	 new pt124 is generated!
   In UP population,
	 new pt99 is generated!

	after generation #53...
	updated population= 402
	total BP population after mortality= 207
	number of distinguishable pt in BP population= 56
	number of distinguishable pt in UP population= 13


-Generation #1 - 54 : start with 207 individuals

During meiosis...
   In BP population,
	 new pt125 is generated!
	 new pt126 is generated!
	 new pt127 is generated!
   In UP population,

	after generation #54...
	updated population= 414
	total BP population after mortality= 206
	number of distinguishable pt in BP population= 63
	number of distinguishable pt in UP population= 12


-Generation #1 - 55 : start with 206 individuals

During meiosis...
   In BP population,
	 new pt128 is generated!
	 new pt129 is generated!
	 new pt130 is generated!
	 new pt131 is generated!
	 new pt132 is generated!
   In UP population,
	 new pt100 is generated!
	 new pt101 is generated!
	 new pt102 is generated!
	 new pt103 is generated!

	after generation #55...
	updated population= 412
	total BP population after mortality= 204
	number of distinguishable pt in BP population= 67
	number of distinguishable pt in UP population= 14


-Generation #1 - 56 : start with 204 individuals

During meiosis...
   In BP population,
	 new pt133 is generated!
	 new pt134 is generated!
   In UP population,
	 new pt104 is generated!
	 new pt105 is generated!

	after generation #56...
	updated population= 408
	total BP population after mortality= 202
	number of distinguishable pt in BP population= 74
	number of distinguishable pt in UP population= 13


-Generation #1 - 57 : start with 202 individuals

During meiosis...
   In BP population,
	 new pt135 is generated!
	 new pt136 is generated!
	 new pt137 is generated!
	 new pt138 is generated!
   In UP population,
	 new pt106 is generated!
	 new pt107 is generated!
	 new pt108 is generated!

	after generation #57...
	updated population= 404
	total BP population after mortality= 204
	number of distinguishable pt in BP population= 74
	number of distinguishable pt in UP population= 17


-Generation #1 - 58 : start with 204 individuals

During meiosis...
   In BP population,
	 new pt139 is generated!
	 new pt140 is generated!
	 new pt141 is generated!
   In UP population,
	 new pt109 is generated!

	after generation #58...
	updated population= 408
	total BP population after mortality= 207
	number of distinguishable pt in BP population= 84
	number of distinguishable pt in UP population= 17


-Generation #1 - 59 : start with 207 individuals

During meiosis...
   In BP population,
	 new pt142 is generated!
   In UP population,
	 new pt110 is generated!
	 new pt111 is generated!
	 new pt112 is generated!
	 new pt113 is generated!

	after generation #59...
	updated population= 414
	total BP population after mortality= 216
	number of distinguishable pt in BP population= 75
	number of distinguishable pt in UP population= 21


-Generation #1 - 60 : start with 216 individuals

During meiosis...
   In BP population,
	 new pt143 is generated!
	 new pt144 is generated!
	 new pt145 is generated!
	 new pt146 is generated!
   In UP population,
	 new pt114 is generated!
	 new pt115 is generated!
	 new pt116 is generated!

	after generation #60...
	updated population= 432
	total BP population after mortality= 216
	number of distinguishable pt in BP population= 75
	number of distinguishable pt in UP population= 15


-Generation #1 - 61 : start with 216 individuals

During meiosis...
   In BP population,
	 new pt147 is generated!
	 new pt148 is generated!
   In UP population,
	 new pt117 is generated!

	after generation #61...
	updated population= 432
	total BP population after mortality= 210
	number of distinguishable pt in BP population= 74
	number of distinguishable pt in UP population= 15


-Generation #1 - 62 : start with 210 individuals

During meiosis...
   In BP population,
	 new pt149 is generated!
	 new pt150 is generated!
   In UP population,
	 new pt118 is generated!
	 new pt119 is generated!

	after generation #62...
	updated population= 420
	total BP population after mortality= 213
	number of distinguishable pt in BP population= 71
	number of distinguishable pt in UP population= 16


-Generation #1 - 63 : start with 213 individuals

During meiosis...
   In BP population,
   In UP population,
	 new pt120 is generated!
	 new pt121 is generated!
	 new pt122 is generated!

	after generation #63...
	updated population= 426
	total BP population after mortality= 211
	number of distinguishable pt in BP population= 74
	number of distinguishable pt in UP population= 18


-Generation #1 - 64 : start with 211 individuals

During meiosis...
   In BP population,
	 new pt151 is generated!
	 new pt152 is generated!
   In UP population,

	after generation #64...
	updated population= 422
	total BP population after mortality= 209
	number of distinguishable pt in BP population= 75
	number of distinguishable pt in UP population= 17


-Generation #1 - 65 : start with 209 individuals

During meiosis...
   In BP population,
	 new pt153 is generated!
	 new pt154 is generated!
   In UP population,
	 new pt123 is generated!
	 new pt124 is generated!

	after generation #65...
	updated population= 418
	total BP population after mortality= 208
	number of distinguishable pt in BP population= 66
	number of distinguishable pt in UP population= 16


-Generation #1 - 66 : start with 208 individuals

During meiosis...
   In BP population,
	 new pt155 is generated!
   In UP population,
	 new pt125 is generated!

	after generation #66...
	updated population= 416
	total BP population after mortality= 208
	number of distinguishable pt in BP population= 66
	number of distinguishable pt in UP population= 15


-Generation #1 - 67 : start with 208 individuals

During meiosis...
   In BP population,
	 new pt156 is generated!
	 new pt157 is generated!
   In UP population,
	 new pt126 is generated!
	 new pt127 is generated!

	after generation #67...
	updated population= 416
	total BP population after mortality= 210
	number of distinguishable pt in BP population= 77
	number of distinguishable pt in UP population= 12


-Generation #1 - 68 : start with 210 individuals

During meiosis...
   In BP population,
	 new pt158 is generated!
	 new pt159 is generated!
	 new pt160 is generated!
	 new pt161 is generated!
	 new pt162 is generated!
   In UP population,
	 new pt128 is generated!

	after generation #68...
	updated population= 420
	total BP population after mortality= 210
	number of distinguishable pt in BP population= 73
	number of distinguishable pt in UP population= 12


-Generation #1 - 69 : start with 210 individuals

During meiosis...
   In BP population,
	 new pt163 is generated!
   In UP population,
	 new pt129 is generated!

	after generation #69...
	updated population= 420
	total BP population after mortality= 209
	number of distinguishable pt in BP population= 70
	number of distinguishable pt in UP population= 12


-Generation #1 - 70 : start with 209 individuals

During meiosis...
   In BP population,
	 new pt164 is generated!
   In UP population,
	 new pt130 is generated!

	after generation #70...
	updated population= 418
	total BP population after mortality= 211
	number of distinguishable pt in BP population= 70
	number of distinguishable pt in UP population= 15


-Generation #1 - 71 : start with 211 individuals

During meiosis...
   In BP population,
	 new pt165 is generated!
	 new pt166 is generated!
   In UP population,
	 new pt131 is generated!
	 new pt132 is generated!

	after generation #71...
	updated population= 422
	total BP population after mortality= 210
	number of distinguishable pt in BP population= 80
	number of distinguishable pt in UP population= 14


-Generation #1 - 72 : start with 210 individuals

During meiosis...
   In BP population,
	 new pt167 is generated!
	 new pt168 is generated!
	 new pt169 is generated!
	 new pt170 is generated!
	 new pt171 is generated!
   In UP population,
	 new pt133 is generated!

	after generation #72...
	updated population= 420
	total BP population after mortality= 206
	number of distinguishable pt in BP population= 69
	number of distinguishable pt in UP population= 14


-Generation #1 - 73 : start with 206 individuals

During meiosis...
   In BP population,
	 new pt172 is generated!
	 new pt173 is generated!
	 new pt174 is generated!
	 new pt175 is generated!
   In UP population,
	 new pt134 is generated!
	 new pt135 is generated!
	 new pt136 is generated!

	after generation #73...
	updated population= 412
	total BP population after mortality= 201
	number of distinguishable pt in BP population= 78
	number of distinguishable pt in UP population= 17


-Generation #1 - 74 : start with 201 individuals

During meiosis...
   In BP population,
	 new pt176 is generated!
	 new pt177 is generated!
   In UP population,
	 new pt137 is generated!

	after generation #74...
	updated population= 402
	total BP population after mortality= 206
	number of distinguishable pt in BP population= 75
	number of distinguishable pt in UP population= 22


-Generation #1 - 75 : start with 206 individuals

During meiosis...
   In BP population,
	 new pt178 is generated!
   In UP population,
	 new pt138 is generated!
	 new pt139 is generated!
	 new pt140 is generated!

	after generation #75...
	updated population= 412
	total BP population after mortality= 209
	number of distinguishable pt in BP population= 81
	number of distinguishable pt in UP population= 23


-Generation #1 - 76 : start with 209 individuals

During meiosis...
   In BP population,
	 new pt179 is generated!
	 new pt180 is generated!
	 new pt181 is generated!
   In UP population,
	 new pt141 is generated!
	 new pt142 is generated!

	after generation #76...
	updated population= 418
	total BP population after mortality= 213
	number of distinguishable pt in BP population= 91
	number of distinguishable pt in UP population= 21


-Generation #1 - 77 : start with 213 individuals

During meiosis...
   In BP population,
	 new pt182 is generated!
	 new pt183 is generated!
	 new pt184 is generated!
	 new pt185 is generated!
   In UP population,
	 new pt143 is generated!
	 new pt144 is generated!
	 new pt145 is generated!
	 new pt146 is generated!
	 new pt147 is generated!

	after generation #77...
	updated population= 426
	total BP population after mortality= 207
	number of distinguishable pt in BP population= 84
	number of distinguishable pt in UP population= 21


-Generation #1 - 78 : start with 207 individuals

During meiosis...
   In BP population,
	 new pt186 is generated!
	 new pt187 is generated!
   In UP population,
	 new pt148 is generated!
	 new pt149 is generated!

	after generation #78...
	updated population= 414
	total BP population after mortality= 205
	number of distinguishable pt in BP population= 79
	number of distinguishable pt in UP population= 20


-Generation #1 - 79 : start with 205 individuals

During meiosis...
   In BP population,
	 new pt188 is generated!
	 new pt189 is generated!
   In UP population,
	 new pt150 is generated!

	after generation #79...
	updated population= 410
	total BP population after mortality= 202
	number of distinguishable pt in BP population= 76
	number of distinguishable pt in UP population= 17


-Generation #1 - 80 : start with 202 individuals

During meiosis...
   In BP population,
	 new pt190 is generated!
	 new pt191 is generated!
	 new pt192 is generated!
   In UP population,
	 new pt151 is generated!
	 new pt152 is generated!
	 new pt153 is generated!

	after generation #80...
	updated population= 404
	total BP population after mortality= 206
	number of distinguishable pt in BP population= 79
	number of distinguishable pt in UP population= 19


-Generation #1 - 81 : start with 206 individuals

During meiosis...
   In BP population,
	 new pt193 is generated!
	 new pt194 is generated!
   In UP population,

	after generation #81...
	updated population= 412
	total BP population after mortality= 198
	number of distinguishable pt in BP population= 80
	number of distinguishable pt in UP population= 14


-Generation #1 - 82 : start with 198 individuals

During meiosis...
   In BP population,
	 new pt195 is generated!
	 new pt196 is generated!
	 new pt197 is generated!
	 new pt198 is generated!
   In UP population,

	after generation #82...
	updated population= 396
	total BP population after mortality= 193
	number of distinguishable pt in BP population= 75
	number of distinguishable pt in UP population= 13


-Generation #1 - 83 : start with 193 individuals

During meiosis...
   In BP population,
	 new pt199 is generated!
	 new pt200 is generated!
	 new pt201 is generated!
   In UP population,
	 new pt154 is generated!

	after generation #83...
	updated population= 386
	total BP population after mortality= 191
	number of distinguishable pt in BP population= 85
	number of distinguishable pt in UP population= 14


-Generation #1 - 84 : start with 191 individuals

During meiosis...
   In BP population,
	 new pt202 is generated!
	 new pt203 is generated!
   In UP population,
	 new pt155 is generated!
	 new pt156 is generated!

	after generation #84...
	updated population= 382
	total BP population after mortality= 195
	number of distinguishable pt in BP population= 85
	number of distinguishable pt in UP population= 20


-Generation #1 - 85 : start with 195 individuals

During meiosis...
   In BP population,
	 new pt204 is generated!
   In UP population,
	 new pt157 is generated!

	after generation #85...
	updated population= 390
	total BP population after mortality= 195
	number of distinguishable pt in BP population= 98
	number of distinguishable pt in UP population= 14


-Generation #1 - 86 : start with 195 individuals

During meiosis...
   In BP population,
	 new pt205 is generated!
	 new pt206 is generated!
	 new pt207 is generated!
   In UP population,
	 new pt158 is generated!

	after generation #86...
	updated population= 390
	total BP population after mortality= 191
	number of distinguishable pt in BP population= 87
	number of distinguishable pt in UP population= 14


-Generation #1 - 87 : start with 191 individuals

During meiosis...
   In BP population,
	 new pt208 is generated!
	 new pt209 is generated!
   In UP population,
	 new pt159 is generated!
	 new pt160 is generated!

	after generation #87...
	updated population= 382
	total BP population after mortality= 192
	number of distinguishable pt in BP population= 90
	number of distinguishable pt in UP population= 15


-Generation #1 - 88 : start with 192 individuals

During meiosis...
   In BP population,
	 new pt210 is generated!
	 new pt211 is generated!
	 new pt212 is generated!
	 new pt213 is generated!
   In UP population,

	after generation #88...
	updated population= 384
	total BP population after mortality= 190
	number of distinguishable pt in BP population= 85
	number of distinguishable pt in UP population= 14


-Generation #1 - 89 : start with 190 individuals

During meiosis...
   In BP population,
	 new pt214 is generated!
   In UP population,
	 new pt161 is generated!
	 new pt162 is generated!

	after generation #89...
	updated population= 380
	total BP population after mortality= 192
	number of distinguishable pt in BP population= 91
	number of distinguishable pt in UP population= 14


-Generation #1 - 90 : start with 192 individuals

During meiosis...
   In BP population,
	 new pt215 is generated!
	 new pt216 is generated!
	 new pt217 is generated!
   In UP population,
	 new pt163 is generated!
	 new pt164 is generated!
	 new pt165 is generated!

	after generation #90...
	updated population= 384
	total BP population after mortality= 190
	number of distinguishable pt in BP population= 97
	number of distinguishable pt in UP population= 13


-Generation #1 - 91 : start with 190 individuals

During meiosis...
   In BP population,
   In UP population,
	 new pt166 is generated!
	 new pt167 is generated!
	 new pt168 is generated!

	after generation #91...
	updated population= 380
	total BP population after mortality= 189
	number of distinguishable pt in BP population= 87
	number of distinguishable pt in UP population= 15


-Generation #1 - 92 : start with 189 individuals

During meiosis...
   In BP population,
	 new pt218 is generated!
	 new pt219 is generated!
   In UP population,
	 new pt169 is generated!
	 new pt170 is generated!
	 new pt171 is generated!

	after generation #92...
	updated population= 378
	total BP population after mortality= 188
	number of distinguishable pt in BP population= 87
	number of distinguishable pt in UP population= 16


-Generation #1 - 93 : start with 188 individuals

During meiosis...
   In BP population,
   In UP population,
	 new pt172 is generated!
	 new pt173 is generated!
	 new pt174 is generated!
	 new pt175 is generated!

	after generation #93...
	updated population= 376
	total BP population after mortality= 193
	number of distinguishable pt in BP population= 82
	number of distinguishable pt in UP population= 21


-Generation #1 - 94 : start with 193 individuals

During meiosis...
   In BP population,
	 new pt220 is generated!
	 new pt221 is generated!
   In UP population,

	after generation #94...
	updated population= 386
	total BP population after mortality= 189
	number of distinguishable pt in BP population= 72
	number of distinguishable pt in UP population= 15


-Generation #1 - 95 : start with 189 individuals

During meiosis...
   In BP population,
	 new pt222 is generated!
	 new pt223 is generated!
   In UP population,
	 new pt176 is generated!

	after generation #95...
	updated population= 378
	total BP population after mortality= 188
	number of distinguishable pt in BP population= 60
	number of distinguishable pt in UP population= 15


-Generation #1 - 96 : start with 188 individuals

During meiosis...
   In BP population,
	 new pt224 is generated!
	 new pt225 is generated!
	 new pt226 is generated!
   In UP population,

	after generation #96...
	updated population= 376
	total BP population after mortality= 184
	number of distinguishable pt in BP population= 60
	number of distinguishable pt in UP population= 14


-Generation #1 - 97 : start with 184 individuals

During meiosis...
   In BP population,
	 new pt227 is generated!
   In UP population,
	 new pt177 is generated!

	after generation #97...
	updated population= 368
	total BP population after mortality= 184
	number of distinguishable pt in BP population= 60
	number of distinguishable pt in UP population= 13


-Generation #1 - 98 : start with 184 individuals

During meiosis...
   In BP population,
   In UP population,
	 new pt178 is generated!
	 new pt179 is generated!
	 new pt180 is generated!
	 new pt181 is generated!
	 new pt182 is generated!

	after generation #98...
	updated population= 368
	total BP population after mortality= 183
	number of distinguishable pt in BP population= 52
	number of distinguishable pt in UP population= 14


-Generation #1 - 99 : start with 183 individuals

During meiosis...
   In BP population,
	 new pt228 is generated!
   In UP population,
	 new pt183 is generated!
	 new pt184 is generated!

	after generation #99...
	updated population= 366
	total BP population after mortality= 188
	number of distinguishable pt in BP population= 58
	number of distinguishable pt in UP population= 18


-Generation #1 - 100 : start with 188 individuals

During meiosis...
   In BP population,
	 new pt229 is generated!
	 new pt230 is generated!
	 new pt231 is generated!
	 new pt232 is generated!
   In UP population,

	after generation #100...
	updated population= 376
	total BP population after mortality= 186
	number of distinguishable pt in BP population= 65
	number of distinguishable pt in UP population= 13


-Generation #1 - 101 : start with 186 individuals

During meiosis...
   In BP population,
	 new pt233 is generated!
   In UP population,
	 new pt185 is generated!

	after generation #101...
	updated population= 372
	total BP population after mortality= 190
	number of distinguishable pt in BP population= 67
	number of distinguishable pt in UP population= 16


-Generation #1 - 102 : start with 190 individuals

During meiosis...
   In BP population,
   In UP population,
	 new pt186 is generated!
	 new pt187 is generated!
	 new pt188 is generated!
	 new pt189 is generated!
	 new pt190 is generated!
	 new pt191 is generated!

	after generation #102...
	updated population= 380
	total BP population after mortality= 189
	number of distinguishable pt in BP population= 59
	number of distinguishable pt in UP population= 19


-Generation #1 - 103 : start with 189 individuals

During meiosis...
   In BP population,
	 new pt234 is generated!
	 new pt235 is generated!
	 new pt236 is generated!
   In UP population,
	 new pt192 is generated!
	 new pt193 is generated!
	 new pt194 is generated!

	after generation #103...
	updated population= 378
	total BP population after mortality= 190
	number of distinguishable pt in BP population= 64
	number of distinguishable pt in UP population= 21


-Generation #1 - 104 : start with 190 individuals

During meiosis...
   In BP population,
	 new pt237 is generated!
   In UP population,
	 new pt195 is generated!
	 new pt196 is generated!

	after generation #104...
	updated population= 380
	total BP population after mortality= 194
	number of distinguishable pt in BP population= 59
	number of distinguishable pt in UP population= 24


-Generation #1 - 105 : start with 194 individuals

During meiosis...
   In BP population,
	 new pt238 is generated!
	 new pt239 is generated!
	 new pt240 is generated!
	 new pt241 is generated!
   In UP population,
	 new pt197 is generated!
	 new pt198 is generated!

	after generation #105...
	updated population= 388
	total BP population after mortality= 188
	number of distinguishable pt in BP population= 57
	number of distinguishable pt in UP population= 19


-Generation #1 - 106 : start with 188 individuals

During meiosis...
   In BP population,
	 new pt242 is generated!
   In UP population,
	 new pt199 is generated!
	 new pt200 is generated!

	after generation #106...
	updated population= 376
	total BP population after mortality= 193
	number of distinguishable pt in BP population= 49
	number of distinguishable pt in UP population= 21


-Generation #1 - 107 : start with 193 individuals

During meiosis...
   In BP population,
	 new pt243 is generated!
   In UP population,
	 new pt201 is generated!

	after generation #107...
	updated population= 386
	total BP population after mortality= 199
	number of distinguishable pt in BP population= 51
	number of distinguishable pt in UP population= 23


-Generation #1 - 108 : start with 199 individuals

During meiosis...
   In BP population,
	 new pt244 is generated!
	 new pt245 is generated!
	 new pt246 is generated!
   In UP population,
	 new pt202 is generated!
	 new pt203 is generated!
	 new pt204 is generated!

	after generation #108...
	updated population= 398
	total BP population after mortality= 195
	number of distinguishable pt in BP population= 47
	number of distinguishable pt in UP population= 17


-Generation #1 - 109 : start with 195 individuals

During meiosis...
   In BP population,
	 new pt247 is generated!
	 new pt248 is generated!
   In UP population,

	after generation #109...
	updated population= 390
	total BP population after mortality= 193
	number of distinguishable pt in BP population= 52
	number of distinguishable pt in UP population= 16


-Generation #1 - 110 : start with 193 individuals

During meiosis...
   In BP population,
	 new pt249 is generated!
	 new pt250 is generated!
	 new pt251 is generated!
	 new pt252 is generated!
   In UP population,
	 new pt205 is generated!

	after generation #110...
	updated population= 386
	total BP population after mortality= 194
	number of distinguishable pt in BP population= 38
	number of distinguishable pt in UP population= 16


-Generation #1 - 111 : start with 194 individuals

During meiosis...
   In BP population,
	 new pt253 is generated!
   In UP population,
	 new pt206 is generated!
	 new pt207 is generated!

	after generation #111...
	updated population= 388
	total BP population after mortality= 194
	number of distinguishable pt in BP population= 34
	number of distinguishable pt in UP population= 17


-Generation #1 - 112 : start with 194 individuals

During meiosis...
   In BP population,
	 new pt254 is generated!
	 new pt255 is generated!
	 new pt256 is generated!
   In UP population,

	after generation #112...
	updated population= 388
	total BP population after mortality= 194
	number of distinguishable pt in BP population= 36
	number of distinguishable pt in UP population= 15


-Generation #1 - 113 : start with 194 individuals

During meiosis...
   In BP population,
	 new pt257 is generated!
   In UP population,

	after generation #113...
	updated population= 388
	total BP population after mortality= 193
	number of distinguishable pt in BP population= 32
	number of distinguishable pt in UP population= 15


-Generation #1 - 114 : start with 193 individuals

During meiosis...
   In BP population,
	 new pt258 is generated!
	 new pt259 is generated!
	 new pt260 is generated!
   In UP population,

	after generation #114...
	updated population= 386
	total BP population after mortality= 189
	number of distinguishable pt in BP population= 34
	number of distinguishable pt in UP population= 15


-Generation #1 - 115 : start with 189 individuals

During meiosis...
   In BP population,
	 new pt261 is generated!
	 new pt262 is generated!
   In UP population,
	 new pt208 is generated!

	after generation #115...
	updated population= 378
	total BP population after mortality= 194
	number of distinguishable pt in BP population= 34
	number of distinguishable pt in UP population= 19


-Generation #1 - 116 : start with 194 individuals

During meiosis...
   In BP population,
	 new pt263 is generated!
	 new pt264 is generated!
	 new pt265 is generated!
   In UP population,
	 new pt209 is generated!
	 new pt210 is generated!
	 new pt211 is generated!
	 new pt212 is generated!
	 new pt213 is generated!

	after generation #116...
	updated population= 388
	total BP population after mortality= 188
	number of distinguishable pt in BP population= 39
	number of distinguishable pt in UP population= 17


-Generation #1 - 117 : start with 188 individuals

During meiosis...
   In BP population,
	 new pt266 is generated!
	 new pt267 is generated!
   In UP population,
	 new pt214 is generated!
	 new pt215 is generated!
	 new pt216 is generated!

	after generation #117...
	updated population= 376
	total BP population after mortality= 185
	number of distinguishable pt in BP population= 40
	number of distinguishable pt in UP population= 17


-Generation #1 - 118 : start with 185 individuals

During meiosis...
   In BP population,
	 new pt268 is generated!
	 new pt269 is generated!
   In UP population,
	 new pt217 is generated!
	 new pt218 is generated!

	after generation #118...
	updated population= 370
	total BP population after mortality= 184
	number of distinguishable pt in BP population= 39
	number of distinguishable pt in UP population= 17


-Generation #1 - 119 : start with 184 individuals

During meiosis...
   In BP population,
	 new pt270 is generated!
	 new pt271 is generated!
   In UP population,
	 new pt219 is generated!
	 new pt220 is generated!
	 new pt221 is generated!

	after generation #119...
	updated population= 368
	total BP population after mortality= 183
	number of distinguishable pt in BP population= 39
	number of distinguishable pt in UP population= 19


-Generation #1 - 120 : start with 183 individuals

During meiosis...
   In BP population,
	 new pt272 is generated!
   In UP population,
	 new pt222 is generated!
	 new pt223 is generated!
	 new pt224 is generated!
	 new pt225 is generated!

	after generation #120...
	updated population= 366
	total BP population after mortality= 184
	number of distinguishable pt in BP population= 39
	number of distinguishable pt in UP population= 20


-Generation #1 - 121 : start with 184 individuals

During meiosis...
   In BP population,
	 new pt273 is generated!
	 new pt274 is generated!
	 new pt275 is generated!
   In UP population,
	 new pt226 is generated!
	 new pt227 is generated!

	after generation #121...
	updated population= 368
	total BP population after mortality= 183
	number of distinguishable pt in BP population= 52
	number of distinguishable pt in UP population= 21


-Generation #1 - 122 : start with 183 individuals

During meiosis...
   In BP population,
	 new pt276 is generated!
   In UP population,
	 new pt228 is generated!
	 new pt229 is generated!
	 new pt230 is generated!

	after generation #122...
	updated population= 366
	total BP population after mortality= 186
	number of distinguishable pt in BP population= 42
	number of distinguishable pt in UP population= 24


-Generation #1 - 123 : start with 186 individuals

During meiosis...
   In BP population,
	 new pt277 is generated!
	 new pt278 is generated!
   In UP population,
	 new pt231 is generated!
	 new pt232 is generated!
	 new pt233 is generated!

	after generation #123...
	updated population= 372
	total BP population after mortality= 189
	number of distinguishable pt in BP population= 46
	number of distinguishable pt in UP population= 24


-Generation #1 - 124 : start with 189 individuals

During meiosis...
   In BP population,
	 new pt279 is generated!
   In UP population,
	 new pt234 is generated!

	after generation #124...
	updated population= 378
	total BP population after mortality= 186
	number of distinguishable pt in BP population= 46
	number of distinguishable pt in UP population= 20


-Generation #1 - 125 : start with 186 individuals

During meiosis...
   In BP population,
	 new pt280 is generated!
	 new pt281 is generated!
	 new pt282 is generated!
   In UP population,
	 new pt235 is generated!
	 new pt236 is generated!
	 new pt237 is generated!

	after generation #125...
	updated population= 372
	total BP population after mortality= 180
	number of distinguishable pt in BP population= 42
	number of distinguishable pt in UP population= 22


-Generation #1 - 126 : start with 180 individuals

During meiosis...
   In BP population,
	 new pt283 is generated!
	 new pt284 is generated!
	 new pt285 is generated!
	 new pt286 is generated!
   In UP population,

	after generation #126...
	updated population= 360
	total BP population after mortality= 175
	number of distinguishable pt in BP population= 48
	number of distinguishable pt in UP population= 21


-Generation #1 - 127 : start with 175 individuals

During meiosis...
   In BP population,
	 new pt287 is generated!
   In UP population,
	 new pt238 is generated!
	 new pt239 is generated!

	after generation #127...
	updated population= 350
	total BP population after mortality= 185
	number of distinguishable pt in BP population= 42
	number of distinguishable pt in UP population= 28


-Generation #1 - 128 : start with 185 individuals

During meiosis...
   In BP population,
	 new pt288 is generated!
	 new pt289 is generated!
   In UP population,
	 new pt240 is generated!

	after generation #128...
	updated population= 370
	total BP population after mortality= 185
	number of distinguishable pt in BP population= 47
	number of distinguishable pt in UP population= 20


-Generation #1 - 129 : start with 185 individuals

During meiosis...
   In BP population,
	 new pt290 is generated!
   In UP population,
	 new pt241 is generated!

	after generation #129...
	updated population= 370
	total BP population after mortality= 178
	number of distinguishable pt in BP population= 50
	number of distinguishable pt in UP population= 20


-Generation #1 - 130 : start with 178 individuals

During meiosis...
   In BP population,
	 new pt291 is generated!
   In UP population,
	 new pt242 is generated!
	 new pt243 is generated!
	 new pt244 is generated!
	 new pt245 is generated!
	 new pt246 is generated!

	after generation #130...
	updated population= 356
	total BP population after mortality= 179
	number of distinguishable pt in BP population= 52
	number of distinguishable pt in UP population= 23


-Generation #1 - 131 : start with 179 individuals

During meiosis...
   In BP population,
   In UP population,
	 new pt247 is generated!

	after generation #131...
	updated population= 358
	total BP population after mortality= 182
	number of distinguishable pt in BP population= 48
	number of distinguishable pt in UP population= 23


-Generation #1 - 132 : start with 182 individuals

During meiosis...
   In BP population,
	 new pt292 is generated!
	 new pt293 is generated!
	 new pt294 is generated!
   In UP population,
	 new pt248 is generated!

	after generation #132...
	updated population= 364
	total BP population after mortality= 177
	number of distinguishable pt in BP population= 43
	number of distinguishable pt in UP population= 16


-Generation #1 - 133 : start with 177 individuals

During meiosis...
   In BP population,
	 new pt295 is generated!
	 new pt296 is generated!
   In UP population,
	 new pt249 is generated!
	 new pt250 is generated!

	after generation #133...
	updated population= 354
	total BP population after mortality= 179
	number of distinguishable pt in BP population= 46
	number of distinguishable pt in UP population= 19


-Generation #1 - 134 : start with 179 individuals

During meiosis...
   In BP population,
	 new pt297 is generated!
   In UP population,
	 new pt251 is generated!
	 new pt252 is generated!
	 new pt253 is generated!

	after generation #134...
	updated population= 358
	total BP population after mortality= 176
	number of distinguishable pt in BP population= 34
	number of distinguishable pt in UP population= 19


-Generation #1 - 135 : start with 176 individuals

During meiosis...
   In BP population,
	 new pt298 is generated!
	 new pt299 is generated!
   In UP population,
	 new pt254 is generated!
	 new pt255 is generated!

	after generation #135...
	updated population= 352
	total BP population after mortality= 181
	number of distinguishable pt in BP population= 36
	number of distinguishable pt in UP population= 23


-Generation #1 - 136 : start with 181 individuals

During meiosis...
   In BP population,
   In UP population,
	 new pt256 is generated!

	after generation #136...
	updated population= 362
	total BP population after mortality= 186
	number of distinguishable pt in BP population= 44
	number of distinguishable pt in UP population= 21


-Generation #1 - 137 : start with 186 individuals

During meiosis...
   In BP population,
   In UP population,

	after generation #137...
	updated population= 372
	total BP population after mortality= 184
	number of distinguishable pt in BP population= 40
	number of distinguishable pt in UP population= 18


-Generation #1 - 138 : start with 184 individuals

During meiosis...
   In BP population,
	 new pt300 is generated!
	 new pt301 is generated!
	 new pt302 is generated!
   In UP population,
	 new pt257 is generated!
	 new pt258 is generated!
	 new pt259 is generated!
	 new pt260 is generated!
	 new pt261 is generated!

	after generation #138...
	updated population= 368
	total BP population after mortality= 192
	number of distinguishable pt in BP population= 52
	number of distinguishable pt in UP population= 24


-Generation #1 - 139 : start with 192 individuals

During meiosis...
   In BP population,
	 new pt303 is generated!
	 new pt304 is generated!
	 new pt305 is generated!
	 new pt306 is generated!
	 new pt307 is generated!
   In UP population,
	 new pt262 is generated!

	after generation #139...
	updated population= 384
	total BP population after mortality= 194
	number of distinguishable pt in BP population= 55
	number of distinguishable pt in UP population= 18


-Generation #1 - 140 : start with 194 individuals

During meiosis...
   In BP population,
	 new pt308 is generated!
	 new pt309 is generated!
	 new pt310 is generated!
   In UP population,
	 new pt263 is generated!
	 new pt264 is generated!
	 new pt265 is generated!

	after generation #140...
	updated population= 388
	total BP population after mortality= 193
	number of distinguishable pt in BP population= 59
	number of distinguishable pt in UP population= 17


-Generation #1 - 141 : start with 193 individuals

During meiosis...
   In BP population,
	 new pt311 is generated!
   In UP population,
	 new pt266 is generated!
	 new pt267 is generated!
	 new pt268 is generated!

	after generation #141...
	updated population= 386
	total BP population after mortality= 191
	number of distinguishable pt in BP population= 48
	number of distinguishable pt in UP population= 20


-Generation #1 - 142 : start with 191 individuals

During meiosis...
   In BP population,
	 new pt312 is generated!
	 new pt313 is generated!
   In UP population,
	 new pt269 is generated!

	after generation #142...
	updated population= 382
	total BP population after mortality= 190
	number of distinguishable pt in BP population= 48
	number of distinguishable pt in UP population= 19


-Generation #1 - 143 : start with 190 individuals

During meiosis...
   In BP population,
	 new pt314 is generated!
   In UP population,
	 new pt270 is generated!
	 new pt271 is generated!
	 new pt272 is generated!
	 new pt273 is generated!

	after generation #143...
	updated population= 380
	total BP population after mortality= 192
	number of distinguishable pt in BP population= 39
	number of distinguishable pt in UP population= 22


-Generation #1 - 144 : start with 192 individuals

During meiosis...
   In BP population,
	 new pt315 is generated!
   In UP population,
	 new pt274 is generated!

	after generation #144...
	updated population= 384
	total BP population after mortality= 192
	number of distinguishable pt in BP population= 34
	number of distinguishable pt in UP population= 19


-Generation #1 - 145 : start with 192 individuals

During meiosis...
   In BP population,
	 new pt316 is generated!
   In UP population,

	after generation #145...
	updated population= 384
	total BP population after mortality= 186
	number of distinguishable pt in BP population= 29
	number of distinguishable pt in UP population= 19


-Generation #1 - 146 : start with 186 individuals

During meiosis...
   In BP population,
	 new pt317 is generated!
   In UP population,
	 new pt275 is generated!

	after generation #146...
	updated population= 372
	total BP population after mortality= 185
	number of distinguishable pt in BP population= 26
	number of distinguishable pt in UP population= 18


-Generation #1 - 147 : start with 185 individuals

During meiosis...
   In BP population,
	 new pt318 is generated!
   In UP population,
	 new pt276 is generated!
	 new pt277 is generated!
	 new pt278 is generated!

	after generation #147...
	updated population= 370
	total BP population after mortality= 183
	number of distinguishable pt in BP population= 26
	number of distinguishable pt in UP population= 21


-Generation #1 - 148 : start with 183 individuals

During meiosis...
   In BP population,
	 new pt319 is generated!
	 new pt320 is generated!
	 new pt321 is generated!
   In UP population,
	 new pt279 is generated!

	after generation #148...
	updated population= 366
	total BP population after mortality= 184
	number of distinguishable pt in BP population= 25
	number of distinguishable pt in UP population= 22


-Generation #1 - 149 : start with 184 individuals

During meiosis...
   In BP population,
   In UP population,
	 new pt280 is generated!
	 new pt281 is generated!
	 new pt282 is generated!

	after generation #149...
	updated population= 368
	total BP population after mortality= 183
	number of distinguishable pt in BP population= 22
	number of distinguishable pt in UP population= 19


-Generation #1 - 150 : start with 183 individuals

During meiosis...
   In BP population,
	 new pt322 is generated!
	 new pt323 is generated!
   In UP population,
	 new pt283 is generated!
	 new pt284 is generated!
	 new pt285 is generated!

	after generation #150...
	updated population= 366
	total BP population after mortality= 185
	number of distinguishable pt in BP population= 23
	number of distinguishable pt in UP population= 21


-Generation #1 - 151 : start with 185 individuals

During meiosis...
   In BP population,
	 new pt324 is generated!
   In UP population,
	 new pt286 is generated!
	 new pt287 is generated!
	 new pt288 is generated!
	 new pt289 is generated!
	 new pt290 is generated!

	after generation #151...
	updated population= 370
	total BP population after mortality= 189
	number of distinguishable pt in BP population= 25
	number of distinguishable pt in UP population= 24


-Generation #1 - 152 : start with 189 individuals

During meiosis...
   In BP population,
   In UP population,
	 new pt291 is generated!
	 new pt292 is generated!
	 new pt293 is generated!
	 new pt294 is generated!

	after generation #152...
	updated population= 378
	total BP population after mortality= 188
	number of distinguishable pt in BP population= 24
	number of distinguishable pt in UP population= 19


-Generation #1 - 153 : start with 188 individuals

During meiosis...
   In BP population,
   In UP population,
	 new pt295 is generated!
	 new pt296 is generated!
	 new pt297 is generated!

	after generation #153...
	updated population= 376
	total BP population after mortality= 190
	number of distinguishable pt in BP population= 20
	number of distinguishable pt in UP population= 21


-Generation #1 - 154 : start with 190 individuals

During meiosis...
   In BP population,
	 new pt325 is generated!
   In UP population,
	 new pt298 is generated!

	after generation #154...
	updated population= 380
	total BP population after mortality= 189
	number of distinguishable pt in BP population= 22
	number of distinguishable pt in UP population= 19


-Generation #1 - 155 : start with 189 individuals

During meiosis...
   In BP population,
   In UP population,

	after generation #155...
	updated population= 378
	total BP population after mortality= 188
	number of distinguishable pt in BP population= 19
	number of distinguishable pt in UP population= 17


-Generation #1 - 156 : start with 188 individuals

During meiosis...
   In BP population,
	 new pt326 is generated!
	 new pt327 is generated!
   In UP population,

	after generation #156...
	updated population= 376
	total BP population after mortality= 185
	number of distinguishable pt in BP population= 21
	number of distinguishable pt in UP population= 17


-Generation #1 - 157 : start with 185 individuals

During meiosis...
   In BP population,
	 new pt328 is generated!
	 new pt329 is generated!
   In UP population,
	 new pt299 is generated!

	after generation #157...
	updated population= 370
	total BP population after mortality= 191
	number of distinguishable pt in BP population= 18
	number of distinguishable pt in UP population= 21


-Generation #1 - 158 : start with 191 individuals

During meiosis...
   In BP population,
	 new pt330 is generated!
	 new pt331 is generated!
   In UP population,
	 new pt300 is generated!

	after generation #158...
	updated population= 382
	total BP population after mortality= 199
	number of distinguishable pt in BP population= 21
	number of distinguishable pt in UP population= 22


-Generation #1 - 159 : start with 199 individuals

During meiosis...
   In BP population,
	 new pt332 is generated!
	 new pt333 is generated!
   In UP population,
	 new pt301 is generated!
	 new pt302 is generated!
	 new pt303 is generated!

	after generation #159...
	updated population= 398
	total BP population after mortality= 196
	number of distinguishable pt in BP population= 17
	number of distinguishable pt in UP population= 18


-Generation #1 - 160 : start with 196 individuals

During meiosis...
   In BP population,
	 new pt334 is generated!
	 new pt335 is generated!
	 new pt336 is generated!
	 new pt337 is generated!
   In UP population,
	 new pt304 is generated!
	 new pt305 is generated!
	 new pt306 is generated!

	after generation #160...
	updated population= 392
	total BP population after mortality= 194
	number of distinguishable pt in BP population= 20
	number of distinguishable pt in UP population= 17


-Generation #1 - 161 : start with 194 individuals

During meiosis...
   In BP population,
   In UP population,
	 new pt307 is generated!
	 new pt308 is generated!

	after generation #161...
	updated population= 388
	total BP population after mortality= 200
	number of distinguishable pt in BP population= 19
	number of distinguishable pt in UP population= 21


-Generation #1 - 162 : start with 200 individuals

During meiosis...
   In BP population,
	 new pt338 is generated!
	 new pt339 is generated!
	 new pt340 is generated!
   In UP population,

	after generation #162...
	updated population= 400
	total BP population after mortality= 198
	number of distinguishable pt in BP population= 19
	number of distinguishable pt in UP population= 14


-Generation #1 - 163 : start with 198 individuals

During meiosis...
   In BP population,
	 new pt341 is generated!
	 new pt342 is generated!
	 new pt343 is generated!
	 new pt344 is generated!
   In UP population,

	after generation #163...
	updated population= 396
	total BP population after mortality= 201
	number of distinguishable pt in BP population= 22
	number of distinguishable pt in UP population= 16


-Generation #1 - 164 : start with 201 individuals

During meiosis...
   In BP population,
	 new pt345 is generated!
	 new pt346 is generated!
	 new pt347 is generated!
   In UP population,
	 new pt309 is generated!
	 new pt310 is generated!

	after generation #164...
	updated population= 402
	total BP population after mortality= 196
	number of distinguishable pt in BP population= 26
	number of distinguishable pt in UP population= 15


-Generation #1 - 165 : start with 196 individuals

During meiosis...
   In BP population,
	 new pt348 is generated!
   In UP population,
	 new pt311 is generated!
	 new pt312 is generated!

	after generation #165...
	updated population= 392
	total BP population after mortality= 192
	number of distinguishable pt in BP population= 23
	number of distinguishable pt in UP population= 14


-Generation #1 - 166 : start with 192 individuals

During meiosis...
   In BP population,
	 new pt349 is generated!
   In UP population,
	 new pt313 is generated!
	 new pt314 is generated!

	after generation #166...
	updated population= 384
	total BP population after mortality= 182
	number of distinguishable pt in BP population= 27
	number of distinguishable pt in UP population= 13


-Generation #1 - 167 : start with 182 individuals

During meiosis...
   In BP population,
	 new pt350 is generated!
   In UP population,
	 new pt315 is generated!
	 new pt316 is generated!

	after generation #167...
	updated population= 364
	total BP population after mortality= 182
	number of distinguishable pt in BP population= 22
	number of distinguishable pt in UP population= 13


-Generation #1 - 168 : start with 182 individuals

During meiosis...
   In BP population,
	 new pt351 is generated!
   In UP population,
	 new pt317 is generated!
	 new pt318 is generated!

	after generation #168...
	updated population= 364
	total BP population after mortality= 188
	number of distinguishable pt in BP population= 22
	number of distinguishable pt in UP population= 17


-Generation #1 - 169 : start with 188 individuals

During meiosis...
   In BP population,
	 new pt352 is generated!
	 new pt353 is generated!
   In UP population,
	 new pt319 is generated!
	 new pt320 is generated!
	 new pt321 is generated!
	 new pt322 is generated!

	after generation #169...
	updated population= 376
	total BP population after mortality= 192
	number of distinguishable pt in BP population= 22
	number of distinguishable pt in UP population= 21


-Generation #1 - 170 : start with 192 individuals

During meiosis...
   In BP population,
	 new pt354 is generated!
   In UP population,
	 new pt323 is generated!
	 new pt324 is generated!
	 new pt325 is generated!

	after generation #170...
	updated population= 384
	total BP population after mortality= 199
	number of distinguishable pt in BP population= 24
	number of distinguishable pt in UP population= 22


-Generation #1 - 171 : start with 199 individuals

During meiosis...
   In BP population,
	 new pt355 is generated!
	 new pt356 is generated!
	 new pt357 is generated!
   In UP population,
	 new pt326 is generated!
	 new pt327 is generated!

	after generation #171...
	updated population= 398
	total BP population after mortality= 199
	number of distinguishable pt in BP population= 25
	number of distinguishable pt in UP population= 16


-Generation #1 - 172 : start with 199 individuals

During meiosis...
   In BP population,
   In UP population,
	 new pt328 is generated!
	 new pt329 is generated!
	 new pt330 is generated!

	after generation #172...
	updated population= 398
	total BP population after mortality= 201
	number of distinguishable pt in BP population= 22
	number of distinguishable pt in UP population= 19


-Generation #1 - 173 : start with 201 individuals

During meiosis...
   In BP population,
	 new pt358 is generated!
	 new pt359 is generated!
   In UP population,
	 new pt331 is generated!
	 new pt332 is generated!
	 new pt333 is generated!

	after generation #173...
	updated population= 402
	total BP population after mortality= 205
	number of distinguishable pt in BP population= 28
	number of distinguishable pt in UP population= 21


-Generation #1 - 174 : start with 205 individuals

During meiosis...
   In BP population,
   In UP population,
	 new pt334 is generated!
	 new pt335 is generated!

	after generation #174...
	updated population= 410
	total BP population after mortality= 204
	number of distinguishable pt in BP population= 22
	number of distinguishable pt in UP population= 15


-Generation #1 - 175 : start with 204 individuals

During meiosis...
   In BP population,
	 new pt360 is generated!
	 new pt361 is generated!
   In UP population,
	 new pt336 is generated!
	 new pt337 is generated!
	 new pt338 is generated!

	after generation #175...
	updated population= 408
	total BP population after mortality= 203
	number of distinguishable pt in BP population= 27
	number of distinguishable pt in UP population= 17


-Generation #1 - 176 : start with 203 individuals

During meiosis...
   In BP population,
	 new pt362 is generated!
	 new pt363 is generated!
	 new pt364 is generated!
   In UP population,
	 new pt339 is generated!

	after generation #176...
	updated population= 406
	total BP population after mortality= 202
	number of distinguishable pt in BP population= 22
	number of distinguishable pt in UP population= 18


-Generation #1 - 177 : start with 202 individuals

During meiosis...
   In BP population,
	 new pt365 is generated!
	 new pt366 is generated!
   In UP population,

	after generation #177...
	updated population= 404
	total BP population after mortality= 202
	number of distinguishable pt in BP population= 21
	number of distinguishable pt in UP population= 16


-Generation #1 - 178 : start with 202 individuals

During meiosis...
   In BP population,
	 new pt367 is generated!
   In UP population,
	 new pt340 is generated!
	 new pt341 is generated!

	after generation #178...
	updated population= 404
	total BP population after mortality= 209
	number of distinguishable pt in BP population= 19
	number of distinguishable pt in UP population= 18


-Generation #1 - 179 : start with 209 individuals

During meiosis...
   In BP population,
	 new pt368 is generated!
	 new pt369 is generated!
	 new pt370 is generated!
	 new pt371 is generated!
   In UP population,
	 new pt342 is generated!

	after generation #179...
	updated population= 418
	total BP population after mortality= 210
	number of distinguishable pt in BP population= 14
	number of distinguishable pt in UP population= 16


-Generation #1 - 180 : start with 210 individuals

During meiosis...
   In BP population,
	 new pt372 is generated!
	 new pt373 is generated!
   In UP population,

	after generation #180...
	updated population= 420
	total BP population after mortality= 213
	number of distinguishable pt in BP population= 14
	number of distinguishable pt in UP population= 17


-Generation #1 - 181 : start with 213 individuals

During meiosis...
   In BP population,
	 new pt374 is generated!
	 new pt375 is generated!
	 new pt376 is generated!
	 new pt377 is generated!
   In UP population,
	 new pt343 is generated!
	 new pt344 is generated!
	 new pt345 is generated!

	after generation #181...
	updated population= 426
	total BP population after mortality= 221
	number of distinguishable pt in BP population= 19
	number of distinguishable pt in UP population= 19


-Generation #1 - 182 : start with 221 individuals

During meiosis...
   In BP population,
   In UP population,
	 new pt346 is generated!

	after generation #182...
	updated population= 442
	total BP population after mortality= 220
	number of distinguishable pt in BP population= 18
	number of distinguishable pt in UP population= 14


-Generation #1 - 183 : start with 220 individuals

During meiosis...
   In BP population,
	 new pt378 is generated!
   In UP population,
	 new pt347 is generated!
	 new pt348 is generated!
	 new pt349 is generated!
	 new pt350 is generated!
	 new pt351 is generated!
	 new pt352 is generated!
	 new pt353 is generated!

	after generation #183...
	updated population= 440
	total BP population after mortality= 220
	number of distinguishable pt in BP population= 21
	number of distinguishable pt in UP population= 17


-Generation #1 - 184 : start with 220 individuals

During meiosis...
   In BP population,
	 new pt379 is generated!
   In UP population,
	 new pt354 is generated!
	 new pt355 is generated!

	after generation #184...
	updated population= 440
	total BP population after mortality= 220
	number of distinguishable pt in BP population= 20
	number of distinguishable pt in UP population= 17


-Generation #1 - 185 : start with 220 individuals

During meiosis...
   In BP population,
	 new pt380 is generated!
	 new pt381 is generated!
	 new pt382 is generated!
	 new pt383 is generated!
	 new pt384 is generated!
   In UP population,
	 new pt356 is generated!
	 new pt357 is generated!

	after generation #185...
	updated population= 440
	total BP population after mortality= 220
	number of distinguishable pt in BP population= 22
	number of distinguishable pt in UP population= 18


-Generation #1 - 186 : start with 220 individuals

During meiosis...
   In BP population,
	 new pt385 is generated!
	 new pt386 is generated!
	 new pt387 is generated!
	 new pt388 is generated!
   In UP population,

	after generation #186...
	updated population= 440
	total BP population after mortality= 214
	number of distinguishable pt in BP population= 25
	number of distinguishable pt in UP population= 17


-Generation #1 - 187 : start with 214 individuals

During meiosis...
   In BP population,
	 new pt389 is generated!
	 new pt390 is generated!
   In UP population,
	 new pt358 is generated!
	 new pt359 is generated!
	 new pt360 is generated!

	after generation #187...
	updated population= 428
	total BP population after mortality= 214
	number of distinguishable pt in BP population= 23
	number of distinguishable pt in UP population= 14


-Generation #1 - 188 : start with 214 individuals

During meiosis...
   In BP population,
   In UP population,
	 new pt361 is generated!
	 new pt362 is generated!
	 new pt363 is generated!
	 new pt364 is generated!

	after generation #188...
	updated population= 428
	total BP population after mortality= 211
	number of distinguishable pt in BP population= 21
	number of distinguishable pt in UP population= 16


-Generation #1 - 189 : start with 211 individuals

During meiosis...
   In BP population,
	 new pt391 is generated!
	 new pt392 is generated!
	 new pt393 is generated!
	 new pt394 is generated!
	 new pt395 is generated!
   In UP population,
	 new pt365 is generated!
	 new pt366 is generated!

	after generation #189...
	updated population= 422
	total BP population after mortality= 208
	number of distinguishable pt in BP population= 27
	number of distinguishable pt in UP population= 16


-Generation #1 - 190 : start with 208 individuals

During meiosis...
   In BP population,
	 new pt396 is generated!
	 new pt397 is generated!
   In UP population,
	 new pt367 is generated!
	 new pt368 is generated!

	after generation #190...
	updated population= 416
	total BP population after mortality= 216
	number of distinguishable pt in BP population= 25
	number of distinguishable pt in UP population= 21


-Generation #1 - 191 : start with 216 individuals

During meiosis...
   In BP population,
	 new pt398 is generated!
	 new pt399 is generated!
   In UP population,
	 new pt369 is generated!
	 new pt370 is generated!

	after generation #191...
	updated population= 432
	total BP population after mortality= 218
	number of distinguishable pt in BP population= 27
	number of distinguishable pt in UP population= 18


-Generation #1 - 192 : start with 218 individuals

During meiosis...
   In BP population,
	 new pt400 is generated!
	 new pt401 is generated!
	 new pt402 is generated!
	 new pt403 is generated!
	 new pt404 is generated!
   In UP population,
	 new pt371 is generated!
	 new pt372 is generated!

	after generation #192...
	updated population= 436
	total BP population after mortality= 221
	number of distinguishable pt in BP population= 37
	number of distinguishable pt in UP population= 20


-Generation #1 - 193 : start with 221 individuals

During meiosis...
   In BP population,
   In UP population,
	 new pt373 is generated!

	after generation #193...
	updated population= 442
	total BP population after mortality= 220
	number of distinguishable pt in BP population= 35
	number of distinguishable pt in UP population= 15


-Generation #1 - 194 : start with 220 individuals

During meiosis...
   In BP population,
	 new pt405 is generated!
	 new pt406 is generated!
	 new pt407 is generated!
   In UP population,
	 new pt374 is generated!

	after generation #194...
	updated population= 440
	total BP population after mortality= 217
	number of distinguishable pt in BP population= 42
	number of distinguishable pt in UP population= 11


-Generation #1 - 195 : start with 217 individuals

During meiosis...
   In BP population,
	 new pt408 is generated!
   In UP population,

	after generation #195...
	updated population= 434
	total BP population after mortality= 218
	number of distinguishable pt in BP population= 36
	number of distinguishable pt in UP population= 12


-Generation #1 - 196 : start with 218 individuals

During meiosis...
   In BP population,
	 new pt409 is generated!
	 new pt410 is generated!
	 new pt411 is generated!
   In UP population,
	 new pt375 is generated!
	 new pt376 is generated!
	 new pt377 is generated!
	 new pt378 is generated!

	after generation #196...
	updated population= 436
	total BP population after mortality= 220
	number of distinguishable pt in BP population= 44
	number of distinguishable pt in UP population= 15


-Generation #1 - 197 : start with 220 individuals

During meiosis...
   In BP population,
	 new pt412 is generated!
   In UP population,
	 new pt379 is generated!
	 new pt380 is generated!

	after generation #197...
	updated population= 440
	total BP population after mortality= 222
	number of distinguishable pt in BP population= 48
	number of distinguishable pt in UP population= 14


-Generation #1 - 198 : start with 222 individuals

During meiosis...
   In BP population,
	 new pt413 is generated!
	 new pt414 is generated!
	 new pt415 is generated!
   In UP population,

	after generation #198...
	updated population= 444
	total BP population after mortality= 218
	number of distinguishable pt in BP population= 55
	number of distinguishable pt in UP population= 12


-Generation #1 - 199 : start with 218 individuals

During meiosis...
   In BP population,
	 new pt416 is generated!
   In UP population,
	 new pt381 is generated!

	after generation #199...
	updated population= 436
	total BP population after mortality= 221
	number of distinguishable pt in BP population= 59
	number of distinguishable pt in UP population= 15


-Generation #1 - 200 : start with 221 individuals

During meiosis...
   In BP population,
	 new pt417 is generated!
	 new pt418 is generated!
   In UP population,
	 new pt382 is generated!
	 new pt383 is generated!

	after generation #200...
	updated population= 442
	total BP population after mortality= 217
	number of distinguishable pt in BP population= 57
	number of distinguishable pt in UP population= 14


---------------------------The replication 1 ends---------------------------

--------------------------------Replicate #2--------------------------------

initial 200 individuals are generated in both BP/UP population respectively


-Generation #2 - 1 : start with 200 individuals

During meiosis...
   In BP population,
	 new pt2 is generated!
   In UP population,
	 new pt2 is generated!
	 new pt3 is generated!
	 new pt4 is generated!

	after generation #1...
	updated population= 400
	total BP population after mortality= 200
	number of distinguishable pt in BP population= 2
	number of distinguishable pt in UP population= 2


-Generation #2 - 2 : start with 200 individuals

During meiosis...
   In BP population,
	 new pt3 is generated!
   In UP population,
	 new pt5 is generated!

	after generation #2...
	updated population= 400
	total BP population after mortality= 192
	number of distinguishable pt in BP population= 1
	number of distinguishable pt in UP population= 3


-Generation #2 - 3 : start with 192 individuals

During meiosis...
   In BP population,
   In UP population,
	 new pt6 is generated!

	after generation #3...
	updated population= 384
	total BP population after mortality= 195
	number of distinguishable pt in BP population= 1
	number of distinguishable pt in UP population= 3


-Generation #2 - 4 : start with 195 individuals

During meiosis...
   In BP population,
   In UP population,

	after generation #4...
	updated population= 390
	total BP population after mortality= 190
	number of distinguishable pt in BP population= 1
	number of distinguishable pt in UP population= 1


-Generation #2 - 5 : start with 190 individuals

During meiosis...
   In BP population,
   In UP population,
	 new pt7 is generated!

	after generation #5...
	updated population= 380
	total BP population after mortality= 193
	number of distinguishable pt in BP population= 1
	number of distinguishable pt in UP population= 3


-Generation #2 - 6 : start with 193 individuals

During meiosis...
   In BP population,
	 new pt4 is generated!
	 new pt5 is generated!
   In UP population,
	 new pt8 is generated!

	after generation #6...
	updated population= 386
	total BP population after mortality= 199
	number of distinguishable pt in BP population= 2
	number of distinguishable pt in UP population= 4


-Generation #2 - 7 : start with 199 individuals

During meiosis...
   In BP population,
	 new pt6 is generated!
	 new pt7 is generated!
   In UP population,
	 new pt9 is generated!

	after generation #7...
	updated population= 398
	total BP population after mortality= 198
	number of distinguishable pt in BP population= 3
	number of distinguishable pt in UP population= 2


-Generation #2 - 8 : start with 198 individuals

During meiosis...
   In BP population,
	 new pt8 is generated!
   In UP population,
	 new pt10 is generated!
	 new pt11 is generated!
	 new pt12 is generated!

	after generation #8...
	updated population= 396
	total BP population after mortality= 202
	number of distinguishable pt in BP population= 4
	number of distinguishable pt in UP population= 5


-Generation #2 - 9 : start with 202 individuals

During meiosis...
   In BP population,
	 new pt9 is generated!
	 new pt10 is generated!
   In UP population,
	 new pt13 is generated!

	after generation #9...
	updated population= 404
	total BP population after mortality= 201
	number of distinguishable pt in BP population= 5
	number of distinguishable pt in UP population= 3


-Generation #2 - 10 : start with 201 individuals

During meiosis...
   In BP population,
	 new pt11 is generated!
	 new pt12 is generated!
	 new pt13 is generated!
   In UP population,
	 new pt14 is generated!

	after generation #10...
	updated population= 402
	total BP population after mortality= 208
	number of distinguishable pt in BP population= 6
	number of distinguishable pt in UP population= 4


-Generation #2 - 11 : start with 208 individuals

During meiosis...
   In BP population,
	 new pt14 is generated!
   In UP population,
	 new pt15 is generated!
	 new pt16 is generated!
	 new pt17 is generated!
	 new pt18 is generated!
	 new pt19 is generated!
	 new pt20 is generated!

	after generation #11...
	updated population= 416
	total BP population after mortality= 205
	number of distinguishable pt in BP population= 6
	number of distinguishable pt in UP population= 6


-Generation #2 - 12 : start with 205 individuals

During meiosis...
   In BP population,
	 new pt15 is generated!
	 new pt16 is generated!
   In UP population,
	 new pt21 is generated!

	after generation #12...
	updated population= 410
	total BP population after mortality= 205
	number of distinguishable pt in BP population= 5
	number of distinguishable pt in UP population= 5


-Generation #2 - 13 : start with 205 individuals

During meiosis...
   In BP population,
	 new pt17 is generated!
	 new pt18 is generated!
   In UP population,

	after generation #13...
	updated population= 410
	total BP population after mortality= 210
	number of distinguishable pt in BP population= 4
	number of distinguishable pt in UP population= 6


-Generation #2 - 14 : start with 210 individuals

During meiosis...
   In BP population,
	 new pt19 is generated!
   In UP population,
	 new pt22 is generated!
	 new pt23 is generated!

	after generation #14...
	updated population= 420
	total BP population after mortality= 209
	number of distinguishable pt in BP population= 4
	number of distinguishable pt in UP population= 6


-Generation #2 - 15 : start with 209 individuals

During meiosis...
   In BP population,
	 new pt20 is generated!
	 new pt21 is generated!
	 new pt22 is generated!
   In UP population,
	 new pt24 is generated!

	after generation #15...
	updated population= 418
	total BP population after mortality= 218
	number of distinguishable pt in BP population= 8
	number of distinguishable pt in UP population= 9


-Generation #2 - 16 : start with 218 individuals

During meiosis...
   In BP population,
	 new pt23 is generated!
	 new pt24 is generated!
	 new pt25 is generated!
	 new pt26 is generated!
	 new pt27 is generated!
	 new pt28 is generated!
   In UP population,
	 new pt25 is generated!
	 new pt26 is generated!
	 new pt27 is generated!
	 new pt28 is generated!
	 new pt29 is generated!
	 new pt30 is generated!
	 new pt31 is generated!
	 new pt32 is generated!

	after generation #16...
	updated population= 436
	total BP population after mortality= 221
	number of distinguishable pt in BP population= 14
	number of distinguishable pt in UP population= 13


-Generation #2 - 17 : start with 221 individuals

During meiosis...
   In BP population,
	 new pt29 is generated!
   In UP population,

	after generation #17...
	updated population= 442
	total BP population after mortality= 214
	number of distinguishable pt in BP population= 11
	number of distinguishable pt in UP population= 10


-Generation #2 - 18 : start with 214 individuals

During meiosis...
   In BP population,
	 new pt30 is generated!
	 new pt31 is generated!
	 new pt32 is generated!
	 new pt33 is generated!
	 new pt34 is generated!
   In UP population,

	after generation #18...
	updated population= 428
	total BP population after mortality= 213
	number of distinguishable pt in BP population= 16
	number of distinguishable pt in UP population= 9


-Generation #2 - 19 : start with 213 individuals

During meiosis...
   In BP population,
	 new pt35 is generated!
	 new pt36 is generated!
   In UP population,
	 new pt33 is generated!

	after generation #19...
	updated population= 426
	total BP population after mortality= 213
	number of distinguishable pt in BP population= 16
	number of distinguishable pt in UP population= 9


-Generation #2 - 20 : start with 213 individuals

During meiosis...
   In BP population,
	 new pt37 is generated!
	 new pt38 is generated!
	 new pt39 is generated!
	 new pt40 is generated!
   In UP population,
	 new pt34 is generated!
	 new pt35 is generated!

	after generation #20...
	updated population= 426
	total BP population after mortality= 214
	number of distinguishable pt in BP population= 20
	number of distinguishable pt in UP population= 10


-Generation #2 - 21 : start with 214 individuals

During meiosis...
   In BP population,
	 new pt41 is generated!
	 new pt42 is generated!
	 new pt43 is generated!
   In UP population,
	 new pt36 is generated!

	after generation #21...
	updated population= 428
	total BP population after mortality= 210
	number of distinguishable pt in BP population= 16
	number of distinguishable pt in UP population= 10


-Generation #2 - 22 : start with 210 individuals

During meiosis...
   In BP population,
	 new pt44 is generated!
   In UP population,
	 new pt37 is generated!
	 new pt38 is generated!
	 new pt39 is generated!

	after generation #22...
	updated population= 420
	total BP population after mortality= 206
	number of distinguishable pt in BP population= 19
	number of distinguishable pt in UP population= 11


-Generation #2 - 23 : start with 206 individuals

During meiosis...
   In BP population,
	 new pt45 is generated!
	 new pt46 is generated!
	 new pt47 is generated!
   In UP population,
	 new pt40 is generated!

	after generation #23...
	updated population= 412
	total BP population after mortality= 207
	number of distinguishable pt in BP population= 17
	number of distinguishable pt in UP population= 11


-Generation #2 - 24 : start with 207 individuals

During meiosis...
   In BP population,
   In UP population,
	 new pt41 is generated!
	 new pt42 is generated!
	 new pt43 is generated!

	after generation #24...
	updated population= 414
	total BP population after mortality= 211
	number of distinguishable pt in BP population= 17
	number of distinguishable pt in UP population= 13


-Generation #2 - 25 : start with 211 individuals

During meiosis...
   In BP population,
	 new pt48 is generated!
	 new pt49 is generated!
   In UP population,

	after generation #25...
	updated population= 422
	total BP population after mortality= 209
	number of distinguishable pt in BP population= 16
	number of distinguishable pt in UP population= 10


-Generation #2 - 26 : start with 209 individuals

During meiosis...
   In BP population,
	 new pt50 is generated!
	 new pt51 is generated!
	 new pt52 is generated!
   In UP population,

	after generation #26...
	updated population= 418
	total BP population after mortality= 212
	number of distinguishable pt in BP population= 21
	number of distinguishable pt in UP population= 9


-Generation #2 - 27 : start with 212 individuals

During meiosis...
   In BP population,
	 new pt53 is generated!
	 new pt54 is generated!
   In UP population,
	 new pt44 is generated!
	 new pt45 is generated!
	 new pt46 is generated!
	 new pt47 is generated!
	 new pt48 is generated!
	 new pt49 is generated!
	 new pt50 is generated!
	 new pt51 is generated!
	 new pt52 is generated!

	after generation #27...
	updated population= 424
	total BP population after mortality= 213
	number of distinguishable pt in BP population= 20
	number of distinguishable pt in UP population= 14


-Generation #2 - 28 : start with 213 individuals

During meiosis...
   In BP population,
	 new pt55 is generated!
   In UP population,
	 new pt53 is generated!

	after generation #28...
	updated population= 426
	total BP population after mortality= 213
	number of distinguishable pt in BP population= 19
	number of distinguishable pt in UP population= 12


-Generation #2 - 29 : start with 213 individuals

During meiosis...
   In BP population,
	 new pt56 is generated!
	 new pt57 is generated!
	 new pt58 is generated!
	 new pt59 is generated!
	 new pt60 is generated!
   In UP population,
	 new pt54 is generated!
	 new pt55 is generated!
	 new pt56 is generated!

	after generation #29...
	updated population= 426
	total BP population after mortality= 221
	number of distinguishable pt in BP population= 25
	number of distinguishable pt in UP population= 16


-Generation #2 - 30 : start with 221 individuals

During meiosis...
   In BP population,
	 new pt61 is generated!
	 new pt62 is generated!
	 new pt63 is generated!
   In UP population,

	after generation #30...
	updated population= 442
	total BP population after mortality= 227
	number of distinguishable pt in BP population= 28
	number of distinguishable pt in UP population= 14


-Generation #2 - 31 : start with 227 individuals

During meiosis...
   In BP population,
   In UP population,
	 new pt57 is generated!
	 new pt58 is generated!
	 new pt59 is generated!

	after generation #31...
	updated population= 454
	total BP population after mortality= 223
	number of distinguishable pt in BP population= 25
	number of distinguishable pt in UP population= 10


-Generation #2 - 32 : start with 223 individuals

During meiosis...
   In BP population,
	 new pt64 is generated!
	 new pt65 is generated!
   In UP population,
	 new pt60 is generated!
	 new pt61 is generated!
	 new pt62 is generated!

	after generation #32...
	updated population= 446
	total BP population after mortality= 217
	number of distinguishable pt in BP population= 24
	number of distinguishable pt in UP population= 11


-Generation #2 - 33 : start with 217 individuals

During meiosis...
   In BP population,
	 new pt66 is generated!
	 new pt67 is generated!
	 new pt68 is generated!
   In UP population,
	 new pt63 is generated!
	 new pt64 is generated!

	after generation #33...
	updated population= 434
	total BP population after mortality= 216
	number of distinguishable pt in BP population= 29
	number of distinguishable pt in UP population= 12


-Generation #2 - 34 : start with 216 individuals

During meiosis...
   In BP population,
	 new pt69 is generated!
	 new pt70 is generated!
   In UP population,
	 new pt65 is generated!
	 new pt66 is generated!

	after generation #34...
	updated population= 432
	total BP population after mortality= 217
	number of distinguishable pt in BP population= 29
	number of distinguishable pt in UP population= 15


-Generation #2 - 35 : start with 217 individuals

During meiosis...
   In BP population,
	 new pt71 is generated!
	 new pt72 is generated!
   In UP population,
	 new pt67 is generated!
	 new pt68 is generated!

	after generation #35...
	updated population= 434
	total BP population after mortality= 217
	number of distinguishable pt in BP population= 29
	number of distinguishable pt in UP population= 14


-Generation #2 - 36 : start with 217 individuals

During meiosis...
   In BP population,
	 new pt73 is generated!
	 new pt74 is generated!
	 new pt75 is generated!
	 new pt76 is generated!
   In UP population,
	 new pt69 is generated!
	 new pt70 is generated!

	after generation #36...
	updated population= 434
	total BP population after mortality= 217
	number of distinguishable pt in BP population= 31
	number of distinguishable pt in UP population= 13


-Generation #2 - 37 : start with 217 individuals

During meiosis...
   In BP population,
	 new pt77 is generated!
	 new pt78 is generated!
	 new pt79 is generated!
	 new pt80 is generated!
   In UP population,
	 new pt71 is generated!
	 new pt72 is generated!
	 new pt73 is generated!

	after generation #37...
	updated population= 434
	total BP population after mortality= 210
	number of distinguishable pt in BP population= 34
	number of distinguishable pt in UP population= 14


-Generation #2 - 38 : start with 210 individuals

During meiosis...
   In BP population,
	 new pt81 is generated!
   In UP population,
	 new pt74 is generated!

	after generation #38...
	updated population= 420
	total BP population after mortality= 207
	number of distinguishable pt in BP population= 32
	number of distinguishable pt in UP population= 14


-Generation #2 - 39 : start with 207 individuals

During meiosis...
   In BP population,
	 new pt82 is generated!
   In UP population,
	 new pt75 is generated!
	 new pt76 is generated!

	after generation #39...
	updated population= 414
	total BP population after mortality= 206
	number of distinguishable pt in BP population= 29
	number of distinguishable pt in UP population= 14


-Generation #2 - 40 : start with 206 individuals

During meiosis...
   In BP population,
	 new pt83 is generated!
	 new pt84 is generated!
	 new pt85 is generated!
	 new pt86 is generated!
   In UP population,
	 new pt77 is generated!
	 new pt78 is generated!

	after generation #40...
	updated population= 412
	total BP population after mortality= 208
	number of distinguishable pt in BP population= 32
	number of distinguishable pt in UP population= 16


-Generation #2 - 41 : start with 208 individuals

During meiosis...
   In BP population,
   In UP population,
	 new pt79 is generated!

	after generation #41...
	updated population= 416
	total BP population after mortality= 205
	number of distinguishable pt in BP population= 31
	number of distinguishable pt in UP population= 15


-Generation #2 - 42 : start with 205 individuals

During meiosis...
   In BP population,
	 new pt87 is generated!
   In UP population,
	 new pt80 is generated!
	 new pt81 is generated!

	after generation #42...
	updated population= 410
	total BP population after mortality= 205
	number of distinguishable pt in BP population= 30
	number of distinguishable pt in UP population= 14


-Generation #2 - 43 : start with 205 individuals

During meiosis...
   In BP population,
   In UP population,
	 new pt82 is generated!

	after generation #43...
	updated population= 410
	total BP population after mortality= 210
	number of distinguishable pt in BP population= 26
	number of distinguishable pt in UP population= 15


-Generation #2 - 44 : start with 210 individuals

During meiosis...
   In BP population,
	 new pt88 is generated!
	 new pt89 is generated!
   In UP population,
	 new pt83 is generated!
	 new pt84 is generated!
	 new pt85 is generated!

	after generation #44...
	updated population= 420
	total BP population after mortality= 203
	number of distinguishable pt in BP population= 25
	number of distinguishable pt in UP population= 15


-Generation #2 - 45 : start with 203 individuals

During meiosis...
   In BP population,
	 new pt90 is generated!
	 new pt91 is generated!
   In UP population,

	after generation #45...
	updated population= 406
	total BP population after mortality= 204
	number of distinguishable pt in BP population= 30
	number of distinguishable pt in UP population= 13


-Generation #2 - 46 : start with 204 individuals

During meiosis...
   In BP population,
	 new pt92 is generated!
	 new pt93 is generated!
   In UP population,
	 new pt86 is generated!
	 new pt87 is generated!
	 new pt88 is generated!

	after generation #46...
	updated population= 408
	total BP population after mortality= 201
	number of distinguishable pt in BP population= 32
	number of distinguishable pt in UP population= 13


-Generation #2 - 47 : start with 201 individuals

During meiosis...
   In BP population,
	 new pt94 is generated!
	 new pt95 is generated!
	 new pt96 is generated!
   In UP population,
	 new pt89 is generated!
	 new pt90 is generated!
	 new pt91 is generated!
	 new pt92 is generated!
	 new pt93 is generated!

	after generation #47...
	updated population= 402
	total BP population after mortality= 204
	number of distinguishable pt in BP population= 32
	number of distinguishable pt in UP population= 19


-Generation #2 - 48 : start with 204 individuals

During meiosis...
   In BP population,
	 new pt97 is generated!
	 new pt98 is generated!
	 new pt99 is generated!
	 new pt100 is generated!
   In UP population,
	 new pt94 is generated!
	 new pt95 is generated!
	 new pt96 is generated!
	 new pt97 is generated!
	 new pt98 is generated!

	after generation #48...
	updated population= 408
	total BP population after mortality= 215
	number of distinguishable pt in BP population= 32
	number of distinguishable pt in UP population= 23


-Generation #2 - 49 : start with 215 individuals

During meiosis...
   In BP population,
	 new pt101 is generated!
   In UP population,
	 new pt99 is generated!
	 new pt100 is generated!

	after generation #49...
	updated population= 430
	total BP population after mortality= 215
	number of distinguishable pt in BP population= 35
	number of distinguishable pt in UP population= 18


-Generation #2 - 50 : start with 215 individuals

During meiosis...
   In BP population,
	 new pt102 is generated!
	 new pt103 is generated!
   In UP population,
	 new pt101 is generated!
	 new pt102 is generated!
	 new pt103 is generated!
	 new pt104 is generated!

	after generation #50...
	updated population= 430
	total BP population after mortality= 208
	number of distinguishable pt in BP population= 37
	number of distinguishable pt in UP population= 18


-Generation #2 - 51 : start with 208 individuals

During meiosis...
   In BP population,
	 new pt104 is generated!
	 new pt105 is generated!
   In UP population,
	 new pt105 is generated!
	 new pt106 is generated!

	after generation #51...
	updated population= 416
	total BP population after mortality= 207
	number of distinguishable pt in BP population= 37
	number of distinguishable pt in UP population= 15


-Generation #2 - 52 : start with 207 individuals

During meiosis...
   In BP population,
	 new pt106 is generated!
	 new pt107 is generated!
   In UP population,
	 new pt107 is generated!
	 new pt108 is generated!
	 new pt109 is generated!

	after generation #52...
	updated population= 414
	total BP population after mortality= 201
	number of distinguishable pt in BP population= 30
	number of distinguishable pt in UP population= 16


-Generation #2 - 53 : start with 201 individuals

During meiosis...
   In BP population,
   In UP population,

	after generation #53...
	updated population= 402
	total BP population after mortality= 209
	number of distinguishable pt in BP population= 27
	number of distinguishable pt in UP population= 16


-Generation #2 - 54 : start with 209 individuals

During meiosis...
   In BP population,
	 new pt108 is generated!
	 new pt109 is generated!
	 new pt110 is generated!
   In UP population,
	 new pt110 is generated!

	after generation #54...
	updated population= 418
	total BP population after mortality= 207
	number of distinguishable pt in BP population= 31
	number of distinguishable pt in UP population= 12


-Generation #2 - 55 : start with 207 individuals

During meiosis...
   In BP population,
	 new pt111 is generated!
   In UP population,
	 new pt111 is generated!
	 new pt112 is generated!
	 new pt113 is generated!
	 new pt114 is generated!

	after generation #55...
	updated population= 414
	total BP population after mortality= 205
	number of distinguishable pt in BP population= 33
	number of distinguishable pt in UP population= 14


-Generation #2 - 56 : start with 205 individuals

During meiosis...
   In BP population,
	 new pt112 is generated!
   In UP population,
	 new pt115 is generated!
	 new pt116 is generated!

	after generation #56...
	updated population= 410
	total BP population after mortality= 208
	number of distinguishable pt in BP population= 30
	number of distinguishable pt in UP population= 18


-Generation #2 - 57 : start with 208 individuals

During meiosis...
   In BP population,
	 new pt113 is generated!
	 new pt114 is generated!
   In UP population,
	 new pt117 is generated!

	after generation #57...
	updated population= 416
	total BP population after mortality= 209
	number of distinguishable pt in BP population= 33
	number of distinguishable pt in UP population= 16


-Generation #2 - 58 : start with 209 individuals

During meiosis...
   In BP population,
	 new pt115 is generated!
	 new pt116 is generated!
	 new pt117 is generated!
   In UP population,
	 new pt118 is generated!
	 new pt119 is generated!
	 new pt120 is generated!
	 new pt121 is generated!

	after generation #58...
	updated population= 418
	total BP population after mortality= 207
	number of distinguishable pt in BP population= 36
	number of distinguishable pt in UP population= 16


-Generation #2 - 59 : start with 207 individuals

During meiosis...
   In BP population,
	 new pt118 is generated!
	 new pt119 is generated!
   In UP population,
	 new pt122 is generated!

	after generation #59...
	updated population= 414
	total BP population after mortality= 208
	number of distinguishable pt in BP population= 36
	number of distinguishable pt in UP population= 18


-Generation #2 - 60 : start with 208 individuals

During meiosis...
   In BP population,
	 new pt120 is generated!
	 new pt121 is generated!
	 new pt122 is generated!
	 new pt123 is generated!
	 new pt124 is generated!
   In UP population,

	after generation #60...
	updated population= 416
	total BP population after mortality= 216
	number of distinguishable pt in BP population= 50
	number of distinguishable pt in UP population= 19


-Generation #2 - 61 : start with 216 individuals

During meiosis...
   In BP population,
	 new pt125 is generated!
	 new pt126 is generated!
	 new pt127 is generated!
   In UP population,
	 new pt123 is generated!
	 new pt124 is generated!

	after generation #61...
	updated population= 432
	total BP population after mortality= 213
	number of distinguishable pt in BP population= 44
	number of distinguishable pt in UP population= 16


-Generation #2 - 62 : start with 213 individuals

During meiosis...
   In BP population,
	 new pt128 is generated!
	 new pt129 is generated!
	 new pt130 is generated!
   In UP population,
	 new pt125 is generated!
	 new pt126 is generated!
	 new pt127 is generated!
	 new pt128 is generated!

	after generation #62...
	updated population= 426
	total BP population after mortality= 211
	number of distinguishable pt in BP population= 43
	number of distinguishable pt in UP population= 17


-Generation #2 - 63 : start with 211 individuals

During meiosis...
   In BP population,
	 new pt131 is generated!
	 new pt132 is generated!
	 new pt133 is generated!
   In UP population,
	 new pt129 is generated!
	 new pt130 is generated!

	after generation #63...
	updated population= 422
	total BP population after mortality= 216
	number of distinguishable pt in BP population= 53
	number of distinguishable pt in UP population= 22


-Generation #2 - 64 : start with 216 individuals

During meiosis...
   In BP population,
	 new pt134 is generated!
   In UP population,
	 new pt131 is generated!
	 new pt132 is generated!

	after generation #64...
	updated population= 432
	total BP population after mortality= 210
	number of distinguishable pt in BP population= 40
	number of distinguishable pt in UP population= 17


-Generation #2 - 65 : start with 210 individuals

During meiosis...
   In BP population,
	 new pt135 is generated!
	 new pt136 is generated!
	 new pt137 is generated!
   In UP population,
	 new pt133 is generated!
	 new pt134 is generated!
	 new pt135 is generated!

	after generation #65...
	updated population= 420
	total BP population after mortality= 210
	number of distinguishable pt in BP population= 38
	number of distinguishable pt in UP population= 19


-Generation #2 - 66 : start with 210 individuals

During meiosis...
   In BP population,
	 new pt138 is generated!
	 new pt139 is generated!
   In UP population,
	 new pt136 is generated!

	after generation #66...
	updated population= 420
	total BP population after mortality= 208
	number of distinguishable pt in BP population= 42
	number of distinguishable pt in UP population= 18


-Generation #2 - 67 : start with 208 individuals

During meiosis...
   In BP population,
	 new pt140 is generated!
   In UP population,
	 new pt137 is generated!
	 new pt138 is generated!

	after generation #67...
	updated population= 416
	total BP population after mortality= 215
	number of distinguishable pt in BP population= 38
	number of distinguishable pt in UP population= 21


-Generation #2 - 68 : start with 215 individuals

During meiosis...
   In BP population,
   In UP population,
	 new pt139 is generated!
	 new pt140 is generated!
	 new pt141 is generated!
	 new pt142 is generated!
	 new pt143 is generated!

	after generation #68...
	updated population= 430
	total BP population after mortality= 213
	number of distinguishable pt in BP population= 34
	number of distinguishable pt in UP population= 21


-Generation #2 - 69 : start with 213 individuals

During meiosis...
   In BP population,
	 new pt141 is generated!
	 new pt142 is generated!
   In UP population,

	after generation #69...
	updated population= 426
	total BP population after mortality= 218
	number of distinguishable pt in BP population= 36
	number of distinguishable pt in UP population= 20


-Generation #2 - 70 : start with 218 individuals

During meiosis...
   In BP population,
	 new pt143 is generated!
	 new pt144 is generated!
   In UP population,
	 new pt144 is generated!

	after generation #70...
	updated population= 436
	total BP population after mortality= 216
	number of distinguishable pt in BP population= 35
	number of distinguishable pt in UP population= 16


-Generation #2 - 71 : start with 216 individuals

During meiosis...
   In BP population,
	 new pt145 is generated!
   In UP population,
	 new pt145 is generated!
	 new pt146 is generated!

	after generation #71...
	updated population= 432
	total BP population after mortality= 218
	number of distinguishable pt in BP population= 35
	number of distinguishable pt in UP population= 20


-Generation #2 - 72 : start with 218 individuals

During meiosis...
   In BP population,
	 new pt146 is generated!
   In UP population,
	 new pt147 is generated!
	 new pt148 is generated!
	 new pt149 is generated!
	 new pt150 is generated!

	after generation #72...
	updated population= 436
	total BP population after mortality= 217
	number of distinguishable pt in BP population= 33
	number of distinguishable pt in UP population= 19


-Generation #2 - 73 : start with 217 individuals

During meiosis...
   In BP population,
	 new pt147 is generated!
	 new pt148 is generated!
	 new pt149 is generated!
   In UP population,
	 new pt151 is generated!
	 new pt152 is generated!
	 new pt153 is generated!

	after generation #73...
	updated population= 434
	total BP population after mortality= 222
	number of distinguishable pt in BP population= 32
	number of distinguishable pt in UP population= 22


-Generation #2 - 74 : start with 222 individuals

During meiosis...
   In BP population,
	 new pt150 is generated!
   In UP population,
	 new pt154 is generated!

	after generation #74...
	updated population= 444
	total BP population after mortality= 226
	number of distinguishable pt in BP population= 30
	number of distinguishable pt in UP population= 19


-Generation #2 - 75 : start with 226 individuals

During meiosis...
   In BP population,
	 new pt151 is generated!
	 new pt152 is generated!
	 new pt153 is generated!
   In UP population,
	 new pt155 is generated!
	 new pt156 is generated!
	 new pt157 is generated!

	after generation #75...
	updated population= 452
	total BP population after mortality= 226
	number of distinguishable pt in BP population= 29
	number of distinguishable pt in UP population= 18


-Generation #2 - 76 : start with 226 individuals

During meiosis...
   In BP population,
	 new pt154 is generated!
   In UP population,
	 new pt158 is generated!
	 new pt159 is generated!

	after generation #76...
	updated population= 452
	total BP population after mortality= 220
	number of distinguishable pt in BP population= 26
	number of distinguishable pt in UP population= 16


-Generation #2 - 77 : start with 220 individuals

During meiosis...
   In BP population,
	 new pt155 is generated!
	 new pt156 is generated!
   In UP population,
	 new pt160 is generated!

	after generation #77...
	updated population= 440
	total BP population after mortality= 225
	number of distinguishable pt in BP population= 27
	number of distinguishable pt in UP population= 21


-Generation #2 - 78 : start with 225 individuals

During meiosis...
   In BP population,
	 new pt157 is generated!
   In UP population,
	 new pt161 is generated!
	 new pt162 is generated!
	 new pt163 is generated!
	 new pt164 is generated!
	 new pt165 is generated!

	after generation #78...
	updated population= 450
	total BP population after mortality= 232
	number of distinguishable pt in BP population= 34
	number of distinguishable pt in UP population= 19


-Generation #2 - 79 : start with 232 individuals

During meiosis...
   In BP population,
	 new pt158 is generated!
   In UP population,
	 new pt166 is generated!
	 new pt167 is generated!

	after generation #79...
	updated population= 464
	total BP population after mortality= 236
	number of distinguishable pt in BP population= 36
	number of distinguishable pt in UP population= 18


-Generation #2 - 80 : start with 236 individuals

During meiosis...
   In BP population,
	 new pt159 is generated!
	 new pt160 is generated!
	 new pt161 is generated!
	 new pt162 is generated!
   In UP population,
	 new pt168 is generated!

	after generation #80...
	updated population= 472
	total BP population after mortality= 239
	number of distinguishable pt in BP population= 39
	number of distinguishable pt in UP population= 17


-Generation #2 - 81 : start with 239 individuals

During meiosis...
   In BP population,
	 new pt163 is generated!
	 new pt164 is generated!
	 new pt165 is generated!
	 new pt166 is generated!
   In UP population,
	 new pt169 is generated!
	 new pt170 is generated!

	after generation #81...
	updated population= 478
	total BP population after mortality= 243
	number of distinguishable pt in BP population= 44
	number of distinguishable pt in UP population= 16


-Generation #2 - 82 : start with 243 individuals

During meiosis...
   In BP population,
	 new pt167 is generated!
	 new pt168 is generated!
	 new pt169 is generated!
   In UP population,
	 new pt171 is generated!
	 new pt172 is generated!

	after generation #82...
	updated population= 486
	total BP population after mortality= 250
	number of distinguishable pt in BP population= 36
	number of distinguishable pt in UP population= 18


-Generation #2 - 83 : start with 250 individuals

During meiosis...
   In BP population,
	 new pt170 is generated!
	 new pt171 is generated!
	 new pt172 is generated!
   In UP population,
	 new pt173 is generated!
	 new pt174 is generated!

	after generation #83...
	updated population= 500
	total BP population after mortality= 244
	number of distinguishable pt in BP population= 37
	number of distinguishable pt in UP population= 13


-Generation #2 - 84 : start with 244 individuals

During meiosis...
   In BP population,
	 new pt173 is generated!
	 new pt174 is generated!
	 new pt175 is generated!
	 new pt176 is generated!
   In UP population,
	 new pt175 is generated!

	after generation #84...
	updated population= 488
	total BP population after mortality= 242
	number of distinguishable pt in BP population= 37
	number of distinguishable pt in UP population= 12


-Generation #2 - 85 : start with 242 individuals

During meiosis...
   In BP population,
	 new pt177 is generated!
   In UP population,
	 new pt176 is generated!
	 new pt177 is generated!

	after generation #85...
	updated population= 484
	total BP population after mortality= 247
	number of distinguishable pt in BP population= 36
	number of distinguishable pt in UP population= 17


-Generation #2 - 86 : start with 247 individuals

During meiosis...
   In BP population,
	 new pt178 is generated!
	 new pt179 is generated!
   In UP population,
	 new pt178 is generated!

	after generation #86...
	updated population= 494
	total BP population after mortality= 243
	number of distinguishable pt in BP population= 34
	number of distinguishable pt in UP population= 12


-Generation #2 - 87 : start with 243 individuals

During meiosis...
   In BP population,
	 new pt180 is generated!
   In UP population,
	 new pt179 is generated!
	 new pt180 is generated!
	 new pt181 is generated!
	 new pt182 is generated!

	after generation #87...
	updated population= 486
	total BP population after mortality= 246
	number of distinguishable pt in BP population= 21
	number of distinguishable pt in UP population= 17


-Generation #2 - 88 : start with 246 individuals

During meiosis...
   In BP population,
	 new pt181 is generated!
   In UP population,
	 new pt183 is generated!
	 new pt184 is generated!
	 new pt185 is generated!

	after generation #88...
	updated population= 492
	total BP population after mortality= 249
	number of distinguishable pt in BP population= 23
	number of distinguishable pt in UP population= 14


-Generation #2 - 89 : start with 249 individuals

During meiosis...
   In BP population,
	 new pt182 is generated!
	 new pt183 is generated!
   In UP population,
	 new pt186 is generated!
	 new pt187 is generated!
	 new pt188 is generated!
	 new pt189 is generated!
	 new pt190 is generated!
	 new pt191 is generated!

	after generation #89...
	updated population= 498
	total BP population after mortality= 251
	number of distinguishable pt in BP population= 23
	number of distinguishable pt in UP population= 13


-Generation #2 - 90 : start with 251 individuals

During meiosis...
   In BP population,
	 new pt184 is generated!
	 new pt185 is generated!
	 new pt186 is generated!
   In UP population,
	 new pt192 is generated!
	 new pt193 is generated!
	 new pt194 is generated!

	after generation #90...
	updated population= 502
	total BP population after mortality= 242
	number of distinguishable pt in BP population= 23
	number of distinguishable pt in UP population= 12


-Generation #2 - 91 : start with 242 individuals

During meiosis...
   In BP population,
	 new pt187 is generated!
   In UP population,
	 new pt195 is generated!

	after generation #91...
	updated population= 484
	total BP population after mortality= 244
	number of distinguishable pt in BP population= 19
	number of distinguishable pt in UP population= 12


-Generation #2 - 92 : start with 244 individuals

During meiosis...
   In BP population,
	 new pt188 is generated!
	 new pt189 is generated!
	 new pt190 is generated!
   In UP population,
	 new pt196 is generated!
	 new pt197 is generated!

	after generation #92...
	updated population= 488
	total BP population after mortality= 238
	number of distinguishable pt in BP population= 28
	number of distinguishable pt in UP population= 12


-Generation #2 - 93 : start with 238 individuals

During meiosis...
   In BP population,
	 new pt191 is generated!
	 new pt192 is generated!
   In UP population,
	 new pt198 is generated!
	 new pt199 is generated!

	after generation #93...
	updated population= 476
	total BP population after mortality= 233
	number of distinguishable pt in BP population= 29
	number of distinguishable pt in UP population= 11


-Generation #2 - 94 : start with 233 individuals

During meiosis...
   In BP population,
   In UP population,
	 new pt200 is generated!
	 new pt201 is generated!

	after generation #94...
	updated population= 466
	total BP population after mortality= 228
	number of distinguishable pt in BP population= 30
	number of distinguishable pt in UP population= 13


-Generation #2 - 95 : start with 228 individuals

During meiosis...
   In BP population,
	 new pt193 is generated!
	 new pt194 is generated!
   In UP population,
	 new pt202 is generated!
	 new pt203 is generated!

	after generation #95...
	updated population= 456
	total BP population after mortality= 225
	number of distinguishable pt in BP population= 31
	number of distinguishable pt in UP population= 11


-Generation #2 - 96 : start with 225 individuals

During meiosis...
   In BP population,
	 new pt195 is generated!
   In UP population,
	 new pt204 is generated!

	after generation #96...
	updated population= 450
	total BP population after mortality= 221
	number of distinguishable pt in BP population= 32
	number of distinguishable pt in UP population= 11


-Generation #2 - 97 : start with 221 individuals

During meiosis...
   In BP population,
	 new pt196 is generated!
	 new pt197 is generated!
	 new pt198 is generated!
   In UP population,
	 new pt205 is generated!
	 new pt206 is generated!

	after generation #97...
	updated population= 442
	total BP population after mortality= 220
	number of distinguishable pt in BP population= 33
	number of distinguishable pt in UP population= 11


-Generation #2 - 98 : start with 220 individuals

During meiosis...
   In BP population,
	 new pt199 is generated!
	 new pt200 is generated!
   In UP population,
	 new pt207 is generated!
	 new pt208 is generated!

	after generation #98...
	updated population= 440
	total BP population after mortality= 222
	number of distinguishable pt in BP population= 29
	number of distinguishable pt in UP population= 15


-Generation #2 - 99 : start with 222 individuals

During meiosis...
   In BP population,
	 new pt201 is generated!
	 new pt202 is generated!
	 new pt203 is generated!
	 new pt204 is generated!
   In UP population,
	 new pt209 is generated!
	 new pt210 is generated!

	after generation #99...
	updated population= 444
	total BP population after mortality= 222
	number of distinguishable pt in BP population= 29
	number of distinguishable pt in UP population= 15


-Generation #2 - 100 : start with 222 individuals

During meiosis...
   In BP population,
	 new pt205 is generated!
   In UP population,
	 new pt211 is generated!
	 new pt212 is generated!
	 new pt213 is generated!
	 new pt214 is generated!

	after generation #100...
	updated population= 444
	total BP population after mortality= 222
	number of distinguishable pt in BP population= 26
	number of distinguishable pt in UP population= 14


-Generation #2 - 101 : start with 222 individuals

During meiosis...
   In BP population,
	 new pt206 is generated!
	 new pt207 is generated!
   In UP population,
	 new pt215 is generated!
	 new pt216 is generated!
	 new pt217 is generated!

	after generation #101...
	updated population= 444
	total BP population after mortality= 219
	number of distinguishable pt in BP population= 28
	number of distinguishable pt in UP population= 14


-Generation #2 - 102 : start with 219 individuals

During meiosis...
   In BP population,
	 new pt208 is generated!
   In UP population,
	 new pt218 is generated!
	 new pt219 is generated!
	 new pt220 is generated!

	after generation #102...
	updated population= 438
	total BP population after mortality= 226
	number of distinguishable pt in BP population= 28
	number of distinguishable pt in UP population= 18


-Generation #2 - 103 : start with 226 individuals

During meiosis...
   In BP population,
	 new pt209 is generated!
	 new pt210 is generated!
	 new pt211 is generated!
	 new pt212 is generated!
	 new pt213 is generated!
   In UP population,
	 new pt221 is generated!
	 new pt222 is generated!

	after generation #103...
	updated population= 452
	total BP population after mortality= 229
	number of distinguishable pt in BP population= 35
	number of distinguishable pt in UP population= 20


-Generation #2 - 104 : start with 229 individuals

During meiosis...
   In BP population,
	 new pt214 is generated!
	 new pt215 is generated!
	 new pt216 is generated!
   In UP population,
	 new pt223 is generated!
	 new pt224 is generated!

	after generation #104...
	updated population= 458
	total BP population after mortality= 229
	number of distinguishable pt in BP population= 31
	number of distinguishable pt in UP population= 14


-Generation #2 - 105 : start with 229 individuals

During meiosis...
   In BP population,
	 new pt217 is generated!
	 new pt218 is generated!
	 new pt219 is generated!
	 new pt220 is generated!
   In UP population,
	 new pt225 is generated!
	 new pt226 is generated!

	after generation #105...
	updated population= 458
	total BP population after mortality= 227
	number of distinguishable pt in BP population= 29
	number of distinguishable pt in UP population= 16


-Generation #2 - 106 : start with 227 individuals

During meiosis...
   In BP population,
	 new pt221 is generated!
   In UP population,
	 new pt227 is generated!

	after generation #106...
	updated population= 454
	total BP population after mortality= 231
	number of distinguishable pt in BP population= 27
	number of distinguishable pt in UP population= 18


-Generation #2 - 107 : start with 231 individuals

During meiosis...
   In BP population,
	 new pt222 is generated!
	 new pt223 is generated!
   In UP population,
	 new pt228 is generated!
	 new pt229 is generated!
	 new pt230 is generated!
	 new pt231 is generated!

	after generation #107...
	updated population= 462
	total BP population after mortality= 238
	number of distinguishable pt in BP population= 30
	number of distinguishable pt in UP population= 26


-Generation #2 - 108 : start with 238 individuals

During meiosis...
   In BP population,
	 new pt224 is generated!
	 new pt225 is generated!
   In UP population,
	 new pt232 is generated!
	 new pt233 is generated!
	 new pt234 is generated!

	after generation #108...
	updated population= 476
	total BP population after mortality= 237
	number of distinguishable pt in BP population= 31
	number of distinguishable pt in UP population= 20


-Generation #2 - 109 : start with 237 individuals

During meiosis...
   In BP population,
	 new pt226 is generated!
	 new pt227 is generated!
   In UP population,
	 new pt235 is generated!

	after generation #109...
	updated population= 474
	total BP population after mortality= 236
	number of distinguishable pt in BP population= 30
	number of distinguishable pt in UP population= 15


-Generation #2 - 110 : start with 236 individuals

During meiosis...
   In BP population,
	 new pt228 is generated!
	 new pt229 is generated!
	 new pt230 is generated!
   In UP population,
	 new pt236 is generated!
	 new pt237 is generated!

	after generation #110...
	updated population= 472
	total BP population after mortality= 234
	number of distinguishable pt in BP population= 27
	number of distinguishable pt in UP population= 15


-Generation #2 - 111 : start with 234 individuals

During meiosis...
   In BP population,
	 new pt231 is generated!
	 new pt232 is generated!
	 new pt233 is generated!
   In UP population,
	 new pt238 is generated!
	 new pt239 is generated!

	after generation #111...
	updated population= 468
	total BP population after mortality= 236
	number of distinguishable pt in BP population= 28
	number of distinguishable pt in UP population= 16


-Generation #2 - 112 : start with 236 individuals

During meiosis...
   In BP population,
   In UP population,
	 new pt240 is generated!
	 new pt241 is generated!
	 new pt242 is generated!

	after generation #112...
	updated population= 472
	total BP population after mortality= 234
	number of distinguishable pt in BP population= 24
	number of distinguishable pt in UP population= 14


-Generation #2 - 113 : start with 234 individuals

During meiosis...
   In BP population,
	 new pt234 is generated!
	 new pt235 is generated!
	 new pt236 is generated!
   In UP population,
	 new pt243 is generated!
	 new pt244 is generated!

	after generation #113...
	updated population= 468
	total BP population after mortality= 244
	number of distinguishable pt in BP population= 30
	number of distinguishable pt in UP population= 22


-Generation #2 - 114 : start with 244 individuals

During meiosis...
   In BP population,
	 new pt237 is generated!
   In UP population,
	 new pt245 is generated!

	after generation #114...
	updated population= 488
	total BP population after mortality= 246
	number of distinguishable pt in BP population= 33
	number of distinguishable pt in UP population= 17


-Generation #2 - 115 : start with 246 individuals

During meiosis...
   In BP population,
	 new pt238 is generated!
	 new pt239 is generated!
   In UP population,
	 new pt246 is generated!
	 new pt247 is generated!
	 new pt248 is generated!

	after generation #115...
	updated population= 492
	total BP population after mortality= 251
	number of distinguishable pt in BP population= 37
	number of distinguishable pt in UP population= 20


-Generation #2 - 116 : start with 251 individuals

During meiosis...
   In BP population,
	 new pt240 is generated!
   In UP population,
	 new pt249 is generated!
	 new pt250 is generated!

	after generation #116...
	updated population= 502
	total BP population after mortality= 250
	number of distinguishable pt in BP population= 38
	number of distinguishable pt in UP population= 17


-Generation #2 - 117 : start with 250 individuals

During meiosis...
   In BP population,
	 new pt241 is generated!
   In UP population,
	 new pt251 is generated!
	 new pt252 is generated!

	after generation #117...
	updated population= 500
	total BP population after mortality= 252
	number of distinguishable pt in BP population= 32
	number of distinguishable pt in UP population= 17


-Generation #2 - 118 : start with 252 individuals

During meiosis...
   In BP population,
	 new pt242 is generated!
	 new pt243 is generated!
	 new pt244 is generated!
	 new pt245 is generated!
   In UP population,
	 new pt253 is generated!
	 new pt254 is generated!
	 new pt255 is generated!
	 new pt256 is generated!
	 new pt257 is generated!

	after generation #118...
	updated population= 504
	total BP population after mortality= 252
	number of distinguishable pt in BP population= 40
	number of distinguishable pt in UP population= 17


-Generation #2 - 119 : start with 252 individuals

During meiosis...
   In BP population,
	 new pt246 is generated!
	 new pt247 is generated!
   In UP population,

	after generation #119...
	updated population= 504
	total BP population after mortality= 252
	number of distinguishable pt in BP population= 39
	number of distinguishable pt in UP population= 16


-Generation #2 - 120 : start with 252 individuals

During meiosis...
   In BP population,
	 new pt248 is generated!
	 new pt249 is generated!
   In UP population,
	 new pt258 is generated!

	after generation #120...
	updated population= 504
	total BP population after mortality= 252
	number of distinguishable pt in BP population= 43
	number of distinguishable pt in UP population= 16


-Generation #2 - 121 : start with 252 individuals

During meiosis...
   In BP population,
	 new pt250 is generated!
   In UP population,
	 new pt259 is generated!
	 new pt260 is generated!
	 new pt261 is generated!
	 new pt262 is generated!
	 new pt263 is generated!

	after generation #121...
	updated population= 504
	total BP population after mortality= 249
	number of distinguishable pt in BP population= 43
	number of distinguishable pt in UP population= 18


-Generation #2 - 122 : start with 249 individuals

During meiosis...
   In BP population,
	 new pt251 is generated!
	 new pt252 is generated!
	 new pt253 is generated!
	 new pt254 is generated!
   In UP population,
	 new pt264 is generated!
	 new pt265 is generated!
	 new pt266 is generated!
	 new pt267 is generated!
	 new pt268 is generated!

	after generation #122...
	updated population= 498
	total BP population after mortality= 253
	number of distinguishable pt in BP population= 45
	number of distinguishable pt in UP population= 22


-Generation #2 - 123 : start with 253 individuals

During meiosis...
   In BP population,
	 new pt255 is generated!
   In UP population,
	 new pt269 is generated!
	 new pt270 is generated!
	 new pt271 is generated!

	after generation #123...
	updated population= 506
	total BP population after mortality= 246
	number of distinguishable pt in BP population= 40
	number of distinguishable pt in UP population= 18


-Generation #2 - 124 : start with 246 individuals

During meiosis...
   In BP population,
	 new pt256 is generated!
	 new pt257 is generated!
   In UP population,
	 new pt272 is generated!

	after generation #124...
	updated population= 492
	total BP population after mortality= 242
	number of distinguishable pt in BP population= 38
	number of distinguishable pt in UP population= 17


-Generation #2 - 125 : start with 242 individuals

During meiosis...
   In BP population,
	 new pt258 is generated!
	 new pt259 is generated!
	 new pt260 is generated!
   In UP population,
	 new pt273 is generated!
	 new pt274 is generated!
	 new pt275 is generated!

	after generation #125...
	updated population= 484
	total BP population after mortality= 245
	number of distinguishable pt in BP population= 41
	number of distinguishable pt in UP population= 21


-Generation #2 - 126 : start with 245 individuals

During meiosis...
   In BP population,
	 new pt261 is generated!
	 new pt262 is generated!
	 new pt263 is generated!
   In UP population,
	 new pt276 is generated!
	 new pt277 is generated!
	 new pt278 is generated!

	after generation #126...
	updated population= 490
	total BP population after mortality= 251
	number of distinguishable pt in BP population= 48
	number of distinguishable pt in UP population= 25


-Generation #2 - 127 : start with 251 individuals

During meiosis...
   In BP population,
   In UP population,
	 new pt279 is generated!

	after generation #127...
	updated population= 502
	total BP population after mortality= 242
	number of distinguishable pt in BP population= 44
	number of distinguishable pt in UP population= 21


-Generation #2 - 128 : start with 242 individuals

During meiosis...
   In BP population,
	 new pt264 is generated!
	 new pt265 is generated!
	 new pt266 is generated!
   In UP population,
	 new pt280 is generated!
	 new pt281 is generated!
	 new pt282 is generated!

	after generation #128...
	updated population= 484
	total BP population after mortality= 238
	number of distinguishable pt in BP population= 45
	number of distinguishable pt in UP population= 22


-Generation #2 - 129 : start with 238 individuals

During meiosis...
   In BP population,
	 new pt267 is generated!
	 new pt268 is generated!
	 new pt269 is generated!
	 new pt270 is generated!
   In UP population,
	 new pt283 is generated!
	 new pt284 is generated!
	 new pt285 is generated!
	 new pt286 is generated!
	 new pt287 is generated!

	after generation #129...
	updated population= 476
	total BP population after mortality= 239
	number of distinguishable pt in BP population= 53
	number of distinguishable pt in UP population= 25


-Generation #2 - 130 : start with 239 individuals

During meiosis...
   In BP population,
	 new pt271 is generated!
	 new pt272 is generated!
	 new pt273 is generated!
	 new pt274 is generated!
	 new pt275 is generated!
	 new pt276 is generated!
	 new pt277 is generated!
	 new pt278 is generated!
   In UP population,
	 new pt288 is generated!
	 new pt289 is generated!

	after generation #130...
	updated population= 478
	total BP population after mortality= 236
	number of distinguishable pt in BP population= 61
	number of distinguishable pt in UP population= 21


-Generation #2 - 131 : start with 236 individuals

During meiosis...
   In BP population,
	 new pt279 is generated!
	 new pt280 is generated!
   In UP population,

	after generation #131...
	updated population= 472
	total BP population after mortality= 235
	number of distinguishable pt in BP population= 55
	number of distinguishable pt in UP population= 20


-Generation #2 - 132 : start with 235 individuals

During meiosis...
   In BP population,
   In UP population,
	 new pt290 is generated!
	 new pt291 is generated!
	 new pt292 is generated!
	 new pt293 is generated!
	 new pt294 is generated!

	after generation #132...
	updated population= 470
	total BP population after mortality= 233
	number of distinguishable pt in BP population= 48
	number of distinguishable pt in UP population= 21


-Generation #2 - 133 : start with 233 individuals

During meiosis...
   In BP population,
	 new pt281 is generated!
   In UP population,
	 new pt295 is generated!
	 new pt296 is generated!

	after generation #133...
	updated population= 466
	total BP population after mortality= 235
	number of distinguishable pt in BP population= 46
	number of distinguishable pt in UP population= 20


-Generation #2 - 134 : start with 235 individuals

During meiosis...
   In BP population,
   In UP population,
	 new pt297 is generated!
	 new pt298 is generated!
	 new pt299 is generated!

	after generation #134...
	updated population= 470
	total BP population after mortality= 240
	number of distinguishable pt in BP population= 44
	number of distinguishable pt in UP population= 21


-Generation #2 - 135 : start with 240 individuals

During meiosis...
   In BP population,
	 new pt282 is generated!
   In UP population,
	 new pt300 is generated!
	 new pt301 is generated!

	after generation #135...
	updated population= 480
	total BP population after mortality= 233
	number of distinguishable pt in BP population= 49
	number of distinguishable pt in UP population= 19


-Generation #2 - 136 : start with 233 individuals

During meiosis...
   In BP population,
	 new pt283 is generated!
	 new pt284 is generated!
   In UP population,
	 new pt302 is generated!
	 new pt303 is generated!
	 new pt304 is generated!

	after generation #136...
	updated population= 466
	total BP population after mortality= 242
	number of distinguishable pt in BP population= 46
	number of distinguishable pt in UP population= 26


-Generation #2 - 137 : start with 242 individuals

During meiosis...
   In BP population,
   In UP population,
	 new pt305 is generated!

	after generation #137...
	updated population= 484
	total BP population after mortality= 251
	number of distinguishable pt in BP population= 46
	number of distinguishable pt in UP population= 24


-Generation #2 - 138 : start with 251 individuals

During meiosis...
   In BP population,
	 new pt285 is generated!
	 new pt286 is generated!
   In UP population,
	 new pt306 is generated!
	 new pt307 is generated!

	after generation #138...
	updated population= 502
	total BP population after mortality= 247
	number of distinguishable pt in BP population= 49
	number of distinguishable pt in UP population= 19


-Generation #2 - 139 : start with 247 individuals

During meiosis...
   In BP population,
	 new pt287 is generated!
	 new pt288 is generated!
	 new pt289 is generated!
	 new pt290 is generated!
   In UP population,
	 new pt308 is generated!
	 new pt309 is generated!
	 new pt310 is generated!
	 new pt311 is generated!

	after generation #139...
	updated population= 494
	total BP population after mortality= 251
	number of distinguishable pt in BP population= 52
	number of distinguishable pt in UP population= 21


-Generation #2 - 140 : start with 251 individuals

During meiosis...
   In BP population,
	 new pt291 is generated!
	 new pt292 is generated!
	 new pt293 is generated!
	 new pt294 is generated!
	 new pt295 is generated!
	 new pt296 is generated!
	 new pt297 is generated!
   In UP population,
	 new pt312 is generated!
	 new pt313 is generated!

	after generation #140...
	updated population= 502
	total BP population after mortality= 253
	number of distinguishable pt in BP population= 70
	number of distinguishable pt in UP population= 18


-Generation #2 - 141 : start with 253 individuals

During meiosis...
   In BP population,
	 new pt298 is generated!
   In UP population,
	 new pt314 is generated!
	 new pt315 is generated!
	 new pt316 is generated!
	 new pt317 is generated!

	after generation #141...
	updated population= 506
	total BP population after mortality= 255
	number of distinguishable pt in BP population= 75
	number of distinguishable pt in UP population= 20


-Generation #2 - 142 : start with 255 individuals

During meiosis...
   In BP population,
   In UP population,
	 new pt318 is generated!
	 new pt319 is generated!
	 new pt320 is generated!

	after generation #142...
	updated population= 510
	total BP population after mortality= 262
	number of distinguishable pt in BP population= 63
	number of distinguishable pt in UP population= 20


-Generation #2 - 143 : start with 262 individuals

During meiosis...
   In BP population,
	 new pt299 is generated!
	 new pt300 is generated!
   In UP population,
	 new pt321 is generated!

	after generation #143...
	updated population= 524
	total BP population after mortality= 269
	number of distinguishable pt in BP population= 76
	number of distinguishable pt in UP population= 20


-Generation #2 - 144 : start with 269 individuals

During meiosis...
   In BP population,
	 new pt301 is generated!
	 new pt302 is generated!
	 new pt303 is generated!
   In UP population,
	 new pt322 is generated!

	after generation #144...
	updated population= 538
	total BP population after mortality= 268
	number of distinguishable pt in BP population= 86
	number of distinguishable pt in UP population= 15


-Generation #2 - 145 : start with 268 individuals

During meiosis...
   In BP population,
	 new pt304 is generated!
	 new pt305 is generated!
   In UP population,
	 new pt323 is generated!
	 new pt324 is generated!
	 new pt325 is generated!

	after generation #145...
	updated population= 536
	total BP population after mortality= 268
	number of distinguishable pt in BP population= 89
	number of distinguishable pt in UP population= 14


-Generation #2 - 146 : start with 268 individuals

During meiosis...
   In BP population,
	 new pt306 is generated!
   In UP population,
	 new pt326 is generated!
	 new pt327 is generated!

	after generation #146...
	updated population= 536
	total BP population after mortality= 271
	number of distinguishable pt in BP population= 86
	number of distinguishable pt in UP population= 17


-Generation #2 - 147 : start with 271 individuals

During meiosis...
   In BP population,
	 new pt307 is generated!
	 new pt308 is generated!
	 new pt309 is generated!
   In UP population,
	 new pt328 is generated!
	 new pt329 is generated!
	 new pt330 is generated!

	after generation #147...
	updated population= 542
	total BP population after mortality= 279
	number of distinguishable pt in BP population= 93
	number of distinguishable pt in UP population= 18


-Generation #2 - 148 : start with 279 individuals

During meiosis...
   In BP population,
	 new pt310 is generated!
	 new pt311 is generated!
	 new pt312 is generated!
	 new pt313 is generated!
   In UP population,
	 new pt331 is generated!
	 new pt332 is generated!

	after generation #148...
	updated population= 558
	total BP population after mortality= 268
	number of distinguishable pt in BP population= 88
	number of distinguishable pt in UP population= 14


-Generation #2 - 149 : start with 268 individuals

During meiosis...
   In BP population,
	 new pt314 is generated!
	 new pt315 is generated!
	 new pt316 is generated!
   In UP population,
	 new pt333 is generated!
	 new pt334 is generated!
	 new pt335 is generated!
	 new pt336 is generated!

	after generation #149...
	updated population= 536
	total BP population after mortality= 261
	number of distinguishable pt in BP population= 81
	number of distinguishable pt in UP population= 15


-Generation #2 - 150 : start with 261 individuals

During meiosis...
   In BP population,
	 new pt317 is generated!
	 new pt318 is generated!
	 new pt319 is generated!
   In UP population,
	 new pt337 is generated!
	 new pt338 is generated!
	 new pt339 is generated!
	 new pt340 is generated!

	after generation #150...
	updated population= 522
	total BP population after mortality= 265
	number of distinguishable pt in BP population= 94
	number of distinguishable pt in UP population= 18


-Generation #2 - 151 : start with 265 individuals

During meiosis...
   In BP population,
	 new pt320 is generated!
	 new pt321 is generated!
   In UP population,

	after generation #151...
	updated population= 530
	total BP population after mortality= 266
	number of distinguishable pt in BP population= 95
	number of distinguishable pt in UP population= 14


-Generation #2 - 152 : start with 266 individuals

During meiosis...
   In BP population,
	 new pt322 is generated!
	 new pt323 is generated!
	 new pt324 is generated!
	 new pt325 is generated!
   In UP population,
	 new pt341 is generated!
	 new pt342 is generated!
	 new pt343 is generated!
	 new pt344 is generated!

	after generation #152...
	updated population= 532
	total BP population after mortality= 275
	number of distinguishable pt in BP population= 84
	number of distinguishable pt in UP population= 19


-Generation #2 - 153 : start with 275 individuals

During meiosis...
   In BP population,
	 new pt326 is generated!
	 new pt327 is generated!
	 new pt328 is generated!
	 new pt329 is generated!
	 new pt330 is generated!
	 new pt331 is generated!
   In UP population,
	 new pt345 is generated!
	 new pt346 is generated!

	after generation #153...
	updated population= 550
	total BP population after mortality= 277
	number of distinguishable pt in BP population= 95
	number of distinguishable pt in UP population= 17


-Generation #2 - 154 : start with 277 individuals

During meiosis...
   In BP population,
	 new pt332 is generated!
   In UP population,

	after generation #154...
	updated population= 554
	total BP population after mortality= 274
	number of distinguishable pt in BP population= 93
	number of distinguishable pt in UP population= 14


-Generation #2 - 155 : start with 274 individuals

During meiosis...
   In BP population,
	 new pt333 is generated!
	 new pt334 is generated!
   In UP population,
	 new pt347 is generated!
	 new pt348 is generated!
	 new pt349 is generated!
	 new pt350 is generated!
	 new pt351 is generated!

	after generation #155...
	updated population= 548
	total BP population after mortality= 280
	number of distinguishable pt in BP population= 93
	number of distinguishable pt in UP population= 22


-Generation #2 - 156 : start with 280 individuals

During meiosis...
   In BP population,
	 new pt335 is generated!
	 new pt336 is generated!
   In UP population,
	 new pt352 is generated!
	 new pt353 is generated!

	after generation #156...
	updated population= 560
	total BP population after mortality= 274
	number of distinguishable pt in BP population= 85
	number of distinguishable pt in UP population= 16


-Generation #2 - 157 : start with 274 individuals

During meiosis...
   In BP population,
	 new pt337 is generated!
	 new pt338 is generated!
   In UP population,
	 new pt354 is generated!

	after generation #157...
	updated population= 548
	total BP population after mortality= 272
	number of distinguishable pt in BP population= 78
	number of distinguishable pt in UP population= 16


-Generation #2 - 158 : start with 272 individuals

During meiosis...
   In BP population,
	 new pt339 is generated!
	 new pt340 is generated!
	 new pt341 is generated!
	 new pt342 is generated!
   In UP population,
	 new pt355 is generated!

	after generation #158...
	updated population= 544
	total BP population after mortality= 270
	number of distinguishable pt in BP population= 74
	number of distinguishable pt in UP population= 17


-Generation #2 - 159 : start with 270 individuals

During meiosis...
   In BP population,
	 new pt343 is generated!
   In UP population,
	 new pt356 is generated!
	 new pt357 is generated!
	 new pt358 is generated!
	 new pt359 is generated!
	 new pt360 is generated!
	 new pt361 is generated!

	after generation #159...
	updated population= 540
	total BP population after mortality= 274
	number of distinguishable pt in BP population= 71
	number of distinguishable pt in UP population= 23


-Generation #2 - 160 : start with 274 individuals

During meiosis...
   In BP population,
	 new pt344 is generated!
	 new pt345 is generated!
	 new pt346 is generated!
   In UP population,
	 new pt362 is generated!
	 new pt363 is generated!
	 new pt364 is generated!
	 new pt365 is generated!

	after generation #160...
	updated population= 548
	total BP population after mortality= 277
	number of distinguishable pt in BP population= 68
	number of distinguishable pt in UP population= 24


-Generation #2 - 161 : start with 277 individuals

During meiosis...
   In BP population,
	 new pt347 is generated!
	 new pt348 is generated!
	 new pt349 is generated!
	 new pt350 is generated!
	 new pt351 is generated!
	 new pt352 is generated!
	 new pt353 is generated!
   In UP population,
	 new pt366 is generated!

	after generation #161...
	updated population= 554
	total BP population after mortality= 274
	number of distinguishable pt in BP population= 69
	number of distinguishable pt in UP population= 20


-Generation #2 - 162 : start with 274 individuals

During meiosis...
   In BP population,
	 new pt354 is generated!
	 new pt355 is generated!
   In UP population,
	 new pt367 is generated!
	 new pt368 is generated!
	 new pt369 is generated!
	 new pt370 is generated!

	after generation #162...
	updated population= 548
	total BP population after mortality= 274
	number of distinguishable pt in BP population= 70
	number of distinguishable pt in UP population= 20


-Generation #2 - 163 : start with 274 individuals

During meiosis...
   In BP population,
	 new pt356 is generated!
   In UP population,

	after generation #163...
	updated population= 548
	total BP population after mortality= 280
	number of distinguishable pt in BP population= 63
	number of distinguishable pt in UP population= 22


-Generation #2 - 164 : start with 280 individuals

During meiosis...
   In BP population,
	 new pt357 is generated!
	 new pt358 is generated!
	 new pt359 is generated!
   In UP population,
	 new pt371 is generated!
	 new pt372 is generated!
	 new pt373 is generated!

	after generation #164...
	updated population= 560
	total BP population after mortality= 280
	number of distinguishable pt in BP population= 71
	number of distinguishable pt in UP population= 20


-Generation #2 - 165 : start with 280 individuals

During meiosis...
   In BP population,
	 new pt360 is generated!
	 new pt361 is generated!
   In UP population,
	 new pt374 is generated!
	 new pt375 is generated!
	 new pt376 is generated!
	 new pt377 is generated!

	after generation #165...
	updated population= 560
	total BP population after mortality= 271
	number of distinguishable pt in BP population= 71
	number of distinguishable pt in UP population= 22


-Generation #2 - 166 : start with 271 individuals

During meiosis...
   In BP population,
	 new pt362 is generated!
	 new pt363 is generated!
   In UP population,
	 new pt378 is generated!
	 new pt379 is generated!
	 new pt380 is generated!

	after generation #166...
	updated population= 542
	total BP population after mortality= 278
	number of distinguishable pt in BP population= 63
	number of distinguishable pt in UP population= 26


-Generation #2 - 167 : start with 278 individuals

During meiosis...
   In BP population,
	 new pt364 is generated!
	 new pt365 is generated!
	 new pt366 is generated!
	 new pt367 is generated!
	 new pt368 is generated!
   In UP population,

	after generation #167...
	updated population= 556
	total BP population after mortality= 285
	number of distinguishable pt in BP population= 72
	number of distinguishable pt in UP population= 24


-Generation #2 - 168 : start with 285 individuals

During meiosis...
   In BP population,
	 new pt369 is generated!
   In UP population,
	 new pt381 is generated!

	after generation #168...
	updated population= 570
	total BP population after mortality= 285
	number of distinguishable pt in BP population= 62
	number of distinguishable pt in UP population= 19


-Generation #2 - 169 : start with 285 individuals

During meiosis...
   In BP population,
	 new pt370 is generated!
	 new pt371 is generated!
	 new pt372 is generated!
	 new pt373 is generated!
   In UP population,
	 new pt382 is generated!
	 new pt383 is generated!
	 new pt384 is generated!

	after generation #169...
	updated population= 570
	total BP population after mortality= 286
	number of distinguishable pt in BP population= 80
	number of distinguishable pt in UP population= 22


-Generation #2 - 170 : start with 286 individuals

During meiosis...
   In BP population,
	 new pt374 is generated!
	 new pt375 is generated!
	 new pt376 is generated!
   In UP population,
	 new pt385 is generated!
	 new pt386 is generated!
	 new pt387 is generated!
	 new pt388 is generated!

	after generation #170...
	updated population= 572
	total BP population after mortality= 286
	number of distinguishable pt in BP population= 83
	number of distinguishable pt in UP population= 20


-Generation #2 - 171 : start with 286 individuals

During meiosis...
   In BP population,
	 new pt377 is generated!
	 new pt378 is generated!
   In UP population,
	 new pt389 is generated!
	 new pt390 is generated!
	 new pt391 is generated!
	 new pt392 is generated!

	after generation #171...
	updated population= 572
	total BP population after mortality= 292
	number of distinguishable pt in BP population= 92
	number of distinguishable pt in UP population= 27


-Generation #2 - 172 : start with 292 individuals

During meiosis...
   In BP population,
	 new pt379 is generated!
   In UP population,
	 new pt393 is generated!
	 new pt394 is generated!
	 new pt395 is generated!
	 new pt396 is generated!
	 new pt397 is generated!

	after generation #172...
	updated population= 584
	total BP population after mortality= 291
	number of distinguishable pt in BP population= 85
	number of distinguishable pt in UP population= 23


-Generation #2 - 173 : start with 291 individuals

During meiosis...
   In BP population,
	 new pt380 is generated!
	 new pt381 is generated!
	 new pt382 is generated!
	 new pt383 is generated!
   In UP population,
	 new pt398 is generated!
	 new pt399 is generated!
	 new pt400 is generated!
	 new pt401 is generated!
	 new pt402 is generated!
	 new pt403 is generated!

	after generation #173...
	updated population= 582
	total BP population after mortality= 288
	number of distinguishable pt in BP population= 87
	number of distinguishable pt in UP population= 24


-Generation #2 - 174 : start with 288 individuals

During meiosis...
   In BP population,
	 new pt384 is generated!
	 new pt385 is generated!
   In UP population,
	 new pt404 is generated!
	 new pt405 is generated!
	 new pt406 is generated!

	after generation #174...
	updated population= 576
	total BP population after mortality= 285
	number of distinguishable pt in BP population= 77
	number of distinguishable pt in UP population= 25


-Generation #2 - 175 : start with 285 individuals

During meiosis...
   In BP population,
	 new pt386 is generated!
	 new pt387 is generated!
	 new pt388 is generated!
	 new pt389 is generated!
	 new pt390 is generated!
	 new pt391 is generated!
   In UP population,
	 new pt407 is generated!

	after generation #175...
	updated population= 570
	total BP population after mortality= 284
	number of distinguishable pt in BP population= 84
	number of distinguishable pt in UP population= 23


-Generation #2 - 176 : start with 284 individuals

During meiosis...
   In BP population,
	 new pt392 is generated!
	 new pt393 is generated!
	 new pt394 is generated!
	 new pt395 is generated!
	 new pt396 is generated!
   In UP population,
	 new pt408 is generated!
	 new pt409 is generated!
	 new pt410 is generated!
	 new pt411 is generated!

	after generation #176...
	updated population= 568
	total BP population after mortality= 285
	number of distinguishable pt in BP population= 67
	number of distinguishable pt in UP population= 23


-Generation #2 - 177 : start with 285 individuals

During meiosis...
   In BP population,
	 new pt397 is generated!
	 new pt398 is generated!
	 new pt399 is generated!
   In UP population,
	 new pt412 is generated!
	 new pt413 is generated!
	 new pt414 is generated!
	 new pt415 is generated!
	 new pt416 is generated!

	after generation #177...
	updated population= 570
	total BP population after mortality= 279
	number of distinguishable pt in BP population= 74
	number of distinguishable pt in UP population= 25


-Generation #2 - 178 : start with 279 individuals

During meiosis...
   In BP population,
	 new pt400 is generated!
   In UP population,
	 new pt417 is generated!

	after generation #178...
	updated population= 558
	total BP population after mortality= 286
	number of distinguishable pt in BP population= 75
	number of distinguishable pt in UP population= 26


-Generation #2 - 179 : start with 286 individuals

During meiosis...
   In BP population,
	 new pt401 is generated!
	 new pt402 is generated!
	 new pt403 is generated!
   In UP population,
	 new pt418 is generated!
	 new pt419 is generated!
	 new pt420 is generated!
	 new pt421 is generated!
	 new pt422 is generated!
	 new pt423 is generated!
	 new pt424 is generated!
	 new pt425 is generated!
	 new pt426 is generated!

	after generation #179...
	updated population= 572
	total BP population after mortality= 292
	number of distinguishable pt in BP population= 69
	number of distinguishable pt in UP population= 30


-Generation #2 - 180 : start with 292 individuals

During meiosis...
   In BP population,
	 new pt404 is generated!
	 new pt405 is generated!
	 new pt406 is generated!
	 new pt407 is generated!
   In UP population,
	 new pt427 is generated!

	after generation #180...
	updated population= 584
	total BP population after mortality= 288
	number of distinguishable pt in BP population= 76
	number of distinguishable pt in UP population= 26


-Generation #2 - 181 : start with 288 individuals

During meiosis...
   In BP population,
	 new pt408 is generated!
	 new pt409 is generated!
   In UP population,
	 new pt428 is generated!
	 new pt429 is generated!

	after generation #181...
	updated population= 576
	total BP population after mortality= 285
	number of distinguishable pt in BP population= 63
	number of distinguishable pt in UP population= 26


-Generation #2 - 182 : start with 285 individuals

During meiosis...
   In BP population,
	 new pt410 is generated!
	 new pt411 is generated!
	 new pt412 is generated!
	 new pt413 is generated!
   In UP population,
	 new pt430 is generated!
	 new pt431 is generated!
	 new pt432 is generated!

	after generation #182...
	updated population= 570
	total BP population after mortality= 278
	number of distinguishable pt in BP population= 64
	number of distinguishable pt in UP population= 24


-Generation #2 - 183 : start with 278 individuals

During meiosis...
   In BP population,
	 new pt414 is generated!
	 new pt415 is generated!
   In UP population,
	 new pt433 is generated!
	 new pt434 is generated!
	 new pt435 is generated!

	after generation #183...
	updated population= 556
	total BP population after mortality= 278
	number of distinguishable pt in BP population= 64
	number of distinguishable pt in UP population= 25


-Generation #2 - 184 : start with 278 individuals

During meiosis...
   In BP population,
	 new pt416 is generated!
	 new pt417 is generated!
	 new pt418 is generated!
   In UP population,
	 new pt436 is generated!
	 new pt437 is generated!

	after generation #184...
	updated population= 556
	total BP population after mortality= 276
	number of distinguishable pt in BP population= 70
	number of distinguishable pt in UP population= 23


-Generation #2 - 185 : start with 276 individuals

During meiosis...
   In BP population,
	 new pt419 is generated!
	 new pt420 is generated!
	 new pt421 is generated!
	 new pt422 is generated!
   In UP population,
	 new pt438 is generated!
	 new pt439 is generated!
	 new pt440 is generated!
	 new pt441 is generated!

	after generation #185...
	updated population= 552
	total BP population after mortality= 283
	number of distinguishable pt in BP population= 70
	number of distinguishable pt in UP population= 27


-Generation #2 - 186 : start with 283 individuals

During meiosis...
   In BP population,
   In UP population,
	 new pt442 is generated!

	after generation #186...
	updated population= 566
	total BP population after mortality= 286
	number of distinguishable pt in BP population= 65
	number of distinguishable pt in UP population= 25


-Generation #2 - 187 : start with 286 individuals

During meiosis...
   In BP population,
	 new pt423 is generated!
	 new pt424 is generated!
	 new pt425 is generated!
   In UP population,
	 new pt443 is generated!
	 new pt444 is generated!

	after generation #187...
	updated population= 572
	total BP population after mortality= 287
	number of distinguishable pt in BP population= 66
	number of distinguishable pt in UP population= 21


-Generation #2 - 188 : start with 287 individuals

During meiosis...
   In BP population,
	 new pt426 is generated!
   In UP population,
	 new pt445 is generated!

	after generation #188...
	updated population= 574
	total BP population after mortality= 286
	number of distinguishable pt in BP population= 62
	number of distinguishable pt in UP population= 18


-Generation #2 - 189 : start with 286 individuals

During meiosis...
   In BP population,
	 new pt427 is generated!
	 new pt428 is generated!
	 new pt429 is generated!
	 new pt430 is generated!
   In UP population,
	 new pt446 is generated!
	 new pt447 is generated!
	 new pt448 is generated!

	after generation #189...
	updated population= 572
	total BP population after mortality= 292
	number of distinguishable pt in BP population= 71
	number of distinguishable pt in UP population= 22


-Generation #2 - 190 : start with 292 individuals

During meiosis...
   In BP population,
	 new pt431 is generated!
	 new pt432 is generated!
   In UP population,
	 new pt449 is generated!
	 new pt450 is generated!
	 new pt451 is generated!
	 new pt452 is generated!

	after generation #190...
	updated population= 584
	total BP population after mortality= 291
	number of distinguishable pt in BP population= 73
	number of distinguishable pt in UP population= 22


-Generation #2 - 191 : start with 291 individuals

During meiosis...
   In BP population,
	 new pt433 is generated!
	 new pt434 is generated!
   In UP population,
	 new pt453 is generated!
	 new pt454 is generated!

	after generation #191...
	updated population= 582
	total BP population after mortality= 286
	number of distinguishable pt in BP population= 65
	number of distinguishable pt in UP population= 22


-Generation #2 - 192 : start with 286 individuals

During meiosis...
   In BP population,
	 new pt435 is generated!
   In UP population,
	 new pt455 is generated!
	 new pt456 is generated!
	 new pt457 is generated!
	 new pt458 is generated!
	 new pt459 is generated!

	after generation #192...
	updated population= 572
	total BP population after mortality= 284
	number of distinguishable pt in BP population= 70
	number of distinguishable pt in UP population= 23


-Generation #2 - 193 : start with 284 individuals

During meiosis...
   In BP population,
	 new pt436 is generated!
	 new pt437 is generated!
	 new pt438 is generated!
	 new pt439 is generated!
	 new pt440 is generated!
   In UP population,
	 new pt460 is generated!
	 new pt461 is generated!
	 new pt462 is generated!
	 new pt463 is generated!
	 new pt464 is generated!

	after generation #193...
	updated population= 568
	total BP population after mortality= 280
	number of distinguishable pt in BP population= 74
	number of distinguishable pt in UP population= 24


-Generation #2 - 194 : start with 280 individuals

During meiosis...
   In BP population,
	 new pt441 is generated!
	 new pt442 is generated!
	 new pt443 is generated!
   In UP population,

	after generation #194...
	updated population= 560
	total BP population after mortality= 282
	number of distinguishable pt in BP population= 67
	number of distinguishable pt in UP population= 24


-Generation #2 - 195 : start with 282 individuals

During meiosis...
   In BP population,
	 new pt444 is generated!
	 new pt445 is generated!
	 new pt446 is generated!
   In UP population,
	 new pt465 is generated!
	 new pt466 is generated!

	after generation #195...
	updated population= 564
	total BP population after mortality= 278
	number of distinguishable pt in BP population= 67
	number of distinguishable pt in UP population= 20


-Generation #2 - 196 : start with 278 individuals

During meiosis...
   In BP population,
	 new pt447 is generated!
	 new pt448 is generated!
	 new pt449 is generated!
	 new pt450 is generated!
   In UP population,
	 new pt467 is generated!
	 new pt468 is generated!
	 new pt469 is generated!
	 new pt470 is generated!

	after generation #196...
	updated population= 556
	total BP population after mortality= 275
	number of distinguishable pt in BP population= 66
	number of distinguishable pt in UP population= 21


-Generation #2 - 197 : start with 275 individuals

During meiosis...
   In BP population,
	 new pt451 is generated!
   In UP population,
	 new pt471 is generated!
	 new pt472 is generated!
	 new pt473 is generated!

	after generation #197...
	updated population= 550
	total BP population after mortality= 270
	number of distinguishable pt in BP population= 65
	number of distinguishable pt in UP population= 23


-Generation #2 - 198 : start with 270 individuals

During meiosis...
   In BP population,
	 new pt452 is generated!
	 new pt453 is generated!
	 new pt454 is generated!
	 new pt455 is generated!
	 new pt456 is generated!
   In UP population,
	 new pt474 is generated!

	after generation #198...
	updated population= 540
	total BP population after mortality= 275
	number of distinguishable pt in BP population= 76
	number of distinguishable pt in UP population= 26


-Generation #2 - 199 : start with 275 individuals

During meiosis...
   In BP population,
	 new pt457 is generated!
	 new pt458 is generated!
	 new pt459 is generated!
	 new pt460 is generated!
   In UP population,
	 new pt475 is generated!
	 new pt476 is generated!

	after generation #199...
	updated population= 550
	total BP population after mortality= 267
	number of distinguishable pt in BP population= 79
	number of distinguishable pt in UP population= 23


-Generation #2 - 200 : start with 267 individuals

During meiosis...
   In BP population,
	 new pt461 is generated!
	 new pt462 is generated!
	 new pt463 is generated!
   In UP population,

	after generation #200...
	updated population= 534
	total BP population after mortality= 267
	number of distinguishable pt in BP population= 80
	number of distinguishable pt in UP population= 23


---------------------------The replication 2 ends---------------------------

--------------------------------Replicate #3--------------------------------

initial 200 individuals are generated in both BP/UP population respectively


-Generation #3 - 1 : start with 200 individuals

During meiosis...
   In BP population,
	 new pt2 is generated!
	 new pt3 is generated!
	 new pt4 is generated!
   In UP population,
	 new pt2 is generated!
	 new pt3 is generated!
	 new pt4 is generated!

	after generation #1...
	updated population= 400
	total BP population after mortality= 200
	number of distinguishable pt in BP population= 3
	number of distinguishable pt in UP population= 3


-Generation #3 - 2 : start with 200 individuals

During meiosis...
   In BP population,
	 new pt5 is generated!
	 new pt6 is generated!
	 new pt7 is generated!
   In UP population,
	 new pt5 is generated!
	 new pt6 is generated!
	 new pt7 is generated!
	 new pt8 is generated!

	after generation #2...
	updated population= 400
	total BP population after mortality= 200
	number of distinguishable pt in BP population= 5
	number of distinguishable pt in UP population= 6


-Generation #3 - 3 : start with 200 individuals

During meiosis...
   In BP population,
   In UP population,
	 new pt9 is generated!

	after generation #3...
	updated population= 400
	total BP population after mortality= 195
	number of distinguishable pt in BP population= 5
	number of distinguishable pt in UP population= 5


-Generation #3 - 4 : start with 195 individuals

During meiosis...
   In BP population,
	 new pt8 is generated!
	 new pt9 is generated!
	 new pt10 is generated!
   In UP population,

	after generation #4...
	updated population= 390
	total BP population after mortality= 196
	number of distinguishable pt in BP population= 7
	number of distinguishable pt in UP population= 6


-Generation #3 - 5 : start with 196 individuals

During meiosis...
   In BP population,
   In UP population,
	 new pt10 is generated!
	 new pt11 is generated!
	 new pt12 is generated!

	after generation #5...
	updated population= 392
	total BP population after mortality= 195
	number of distinguishable pt in BP population= 9
	number of distinguishable pt in UP population= 5


-Generation #3 - 6 : start with 195 individuals

During meiosis...
   In BP population,
	 new pt11 is generated!
   In UP population,
	 new pt13 is generated!
	 new pt14 is generated!
	 new pt15 is generated!
	 new pt16 is generated!

	after generation #6...
	updated population= 390
	total BP population after mortality= 197
	number of distinguishable pt in BP population= 8
	number of distinguishable pt in UP population= 9


-Generation #3 - 7 : start with 197 individuals

During meiosis...
   In BP population,
	 new pt12 is generated!
	 new pt13 is generated!
	 new pt14 is generated!
   In UP population,
	 new pt17 is generated!
	 new pt18 is generated!

	after generation #7...
	updated population= 394
	total BP population after mortality= 201
	number of distinguishable pt in BP population= 15
	number of distinguishable pt in UP population= 10


-Generation #3 - 8 : start with 201 individuals

During meiosis...
   In BP population,
	 new pt15 is generated!
   In UP population,
	 new pt19 is generated!
	 new pt20 is generated!

	after generation #8...
	updated population= 402
	total BP population after mortality= 208
	number of distinguishable pt in BP population= 14
	number of distinguishable pt in UP population= 11


-Generation #3 - 9 : start with 208 individuals

During meiosis...
   In BP population,
	 new pt16 is generated!
   In UP population,

	after generation #9...
	updated population= 416
	total BP population after mortality= 210
	number of distinguishable pt in BP population= 11
	number of distinguishable pt in UP population= 6


-Generation #3 - 10 : start with 210 individuals

During meiosis...
   In BP population,
	 new pt17 is generated!
	 new pt18 is generated!
	 new pt19 is generated!
   In UP population,
	 new pt21 is generated!

	after generation #10...
	updated population= 420
	total BP population after mortality= 209
	number of distinguishable pt in BP population= 12
	number of distinguishable pt in UP population= 6


-Generation #3 - 11 : start with 209 individuals

During meiosis...
   In BP population,
	 new pt20 is generated!
	 new pt21 is generated!
	 new pt22 is generated!
   In UP population,
	 new pt22 is generated!
	 new pt23 is generated!
	 new pt24 is generated!

	after generation #11...
	updated population= 418
	total BP population after mortality= 206
	number of distinguishable pt in BP population= 13
	number of distinguishable pt in UP population= 7


-Generation #3 - 12 : start with 206 individuals

During meiosis...
   In BP population,
	 new pt23 is generated!
	 new pt24 is generated!
   In UP population,
	 new pt25 is generated!

	after generation #12...
	updated population= 412
	total BP population after mortality= 209
	number of distinguishable pt in BP population= 14
	number of distinguishable pt in UP population= 7


-Generation #3 - 13 : start with 209 individuals

During meiosis...
   In BP population,
	 new pt25 is generated!
	 new pt26 is generated!
	 new pt27 is generated!
	 new pt28 is generated!
   In UP population,
	 new pt26 is generated!

	after generation #13...
	updated population= 418
	total BP population after mortality= 216
	number of distinguishable pt in BP population= 16
	number of distinguishable pt in UP population= 7


-Generation #3 - 14 : start with 216 individuals

During meiosis...
   In BP population,
	 new pt29 is generated!
   In UP population,
	 new pt27 is generated!
	 new pt28 is generated!

	after generation #14...
	updated population= 432
	total BP population after mortality= 222
	number of distinguishable pt in BP population= 17
	number of distinguishable pt in UP population= 9


-Generation #3 - 15 : start with 222 individuals

During meiosis...
   In BP population,
	 new pt30 is generated!
	 new pt31 is generated!
	 new pt32 is generated!
	 new pt33 is generated!
   In UP population,
	 new pt29 is generated!

	after generation #15...
	updated population= 444
	total BP population after mortality= 220
	number of distinguishable pt in BP population= 22
	number of distinguishable pt in UP population= 7


-Generation #3 - 16 : start with 220 individuals

During meiosis...
   In BP population,
	 new pt34 is generated!
	 new pt35 is generated!
	 new pt36 is generated!
	 new pt37 is generated!
	 new pt38 is generated!
	 new pt39 is generated!
   In UP population,
	 new pt30 is generated!

	after generation #16...
	updated population= 440
	total BP population after mortality= 209
	number of distinguishable pt in BP population= 29
	number of distinguishable pt in UP population= 7


-Generation #3 - 17 : start with 209 individuals

During meiosis...
   In BP population,
	 new pt40 is generated!
	 new pt41 is generated!
   In UP population,
	 new pt31 is generated!
	 new pt32 is generated!
	 new pt33 is generated!

	after generation #17...
	updated population= 418
	total BP population after mortality= 211
	number of distinguishable pt in BP population= 27
	number of distinguishable pt in UP population= 10


-Generation #3 - 18 : start with 211 individuals

During meiosis...
   In BP population,
	 new pt42 is generated!
	 new pt43 is generated!
   In UP population,
	 new pt34 is generated!
	 new pt35 is generated!
	 new pt36 is generated!
	 new pt37 is generated!
	 new pt38 is generated!

	after generation #18...
	updated population= 422
	total BP population after mortality= 211
	number of distinguishable pt in BP population= 27
	number of distinguishable pt in UP population= 11


-Generation #3 - 19 : start with 211 individuals

During meiosis...
   In BP population,
	 new pt44 is generated!
   In UP population,
	 new pt39 is generated!

	after generation #19...
	updated population= 422
	total BP population after mortality= 207
	number of distinguishable pt in BP population= 24
	number of distinguishable pt in UP population= 12


-Generation #3 - 20 : start with 207 individuals

During meiosis...
   In BP population,
	 new pt45 is generated!
   In UP population,
	 new pt40 is generated!
	 new pt41 is generated!
	 new pt42 is generated!
	 new pt43 is generated!
	 new pt44 is generated!

	after generation #20...
	updated population= 414
	total BP population after mortality= 209
	number of distinguishable pt in BP population= 25
	number of distinguishable pt in UP population= 17


-Generation #3 - 21 : start with 209 individuals

During meiosis...
   In BP population,
   In UP population,

	after generation #21...
	updated population= 418
	total BP population after mortality= 211
	number of distinguishable pt in BP population= 23
	number of distinguishable pt in UP population= 15


-Generation #3 - 22 : start with 211 individuals

During meiosis...
   In BP population,
	 new pt46 is generated!
   In UP population,
	 new pt45 is generated!
	 new pt46 is generated!
	 new pt47 is generated!
	 new pt48 is generated!

	after generation #22...
	updated population= 422
	total BP population after mortality= 208
	number of distinguishable pt in BP population= 27
	number of distinguishable pt in UP population= 14


-Generation #3 - 23 : start with 208 individuals

During meiosis...
   In BP population,
	 new pt47 is generated!
   In UP population,

	after generation #23...
	updated population= 416
	total BP population after mortality= 208
	number of distinguishable pt in BP population= 29
	number of distinguishable pt in UP population= 11


-Generation #3 - 24 : start with 208 individuals

During meiosis...
   In BP population,
	 new pt48 is generated!
	 new pt49 is generated!
   In UP population,
	 new pt49 is generated!
	 new pt50 is generated!

	after generation #24...
	updated population= 416
	total BP population after mortality= 203
	number of distinguishable pt in BP population= 33
	number of distinguishable pt in UP population= 12


-Generation #3 - 25 : start with 203 individuals

During meiosis...
   In BP population,
   In UP population,
	 new pt51 is generated!

	after generation #25...
	updated population= 406
	total BP population after mortality= 203
	number of distinguishable pt in BP population= 31
	number of distinguishable pt in UP population= 10


-Generation #3 - 26 : start with 203 individuals

During meiosis...
   In BP population,
	 new pt50 is generated!
	 new pt51 is generated!
   In UP population,
	 new pt52 is generated!
	 new pt53 is generated!
	 new pt54 is generated!
	 new pt55 is generated!
	 new pt56 is generated!

	after generation #26...
	updated population= 406
	total BP population after mortality= 204
	number of distinguishable pt in BP population= 32
	number of distinguishable pt in UP population= 15


-Generation #3 - 27 : start with 204 individuals

During meiosis...
   In BP population,
	 new pt52 is generated!
	 new pt53 is generated!
	 new pt54 is generated!
   In UP population,
	 new pt57 is generated!
	 new pt58 is generated!

	after generation #27...
	updated population= 408
	total BP population after mortality= 209
	number of distinguishable pt in BP population= 37
	number of distinguishable pt in UP population= 15


-Generation #3 - 28 : start with 209 individuals

During meiosis...
   In BP population,
	 new pt55 is generated!
   In UP population,
	 new pt59 is generated!
	 new pt60 is generated!
	 new pt61 is generated!
	 new pt62 is generated!

	after generation #28...
	updated population= 418
	total BP population after mortality= 207
	number of distinguishable pt in BP population= 39
	number of distinguishable pt in UP population= 15


-Generation #3 - 29 : start with 207 individuals

During meiosis...
   In BP population,
   In UP population,

	after generation #29...
	updated population= 414
	total BP population after mortality= 203
	number of distinguishable pt in BP population= 36
	number of distinguishable pt in UP population= 15


-Generation #3 - 30 : start with 203 individuals

During meiosis...
   In BP population,
	 new pt56 is generated!
   In UP population,
	 new pt63 is generated!

	after generation #30...
	updated population= 406
	total BP population after mortality= 201
	number of distinguishable pt in BP population= 39
	number of distinguishable pt in UP population= 16


-Generation #3 - 31 : start with 201 individuals

During meiosis...
   In BP population,
	 new pt57 is generated!
	 new pt58 is generated!
	 new pt59 is generated!
	 new pt60 is generated!
   In UP population,
	 new pt64 is generated!
	 new pt65 is generated!
	 new pt66 is generated!

	after generation #31...
	updated population= 402
	total BP population after mortality= 197
	number of distinguishable pt in BP population= 51
	number of distinguishable pt in UP population= 15


-Generation #3 - 32 : start with 197 individuals

During meiosis...
   In BP population,
   In UP population,
	 new pt67 is generated!
	 new pt68 is generated!

	after generation #32...
	updated population= 394
	total BP population after mortality= 199
	number of distinguishable pt in BP population= 46
	number of distinguishable pt in UP population= 14


-Generation #3 - 33 : start with 199 individuals

During meiosis...
   In BP population,
	 new pt61 is generated!
	 new pt62 is generated!
   In UP population,
	 new pt69 is generated!
	 new pt70 is generated!
	 new pt71 is generated!

	after generation #33...
	updated population= 398
	total BP population after mortality= 186
	number of distinguishable pt in BP population= 46
	number of distinguishable pt in UP population= 11


-Generation #3 - 34 : start with 186 individuals

During meiosis...
   In BP population,
	 new pt63 is generated!
	 new pt64 is generated!
	 new pt65 is generated!
   In UP population,

	after generation #34...
	updated population= 372
	total BP population after mortality= 184
	number of distinguishable pt in BP population= 51
	number of distinguishable pt in UP population= 10


-Generation #3 - 35 : start with 184 individuals

During meiosis...
   In BP population,
   In UP population,
	 new pt72 is generated!
	 new pt73 is generated!
	 new pt74 is generated!
	 new pt75 is generated!

	after generation #35...
	updated population= 368
	total BP population after mortality= 179
	number of distinguishable pt in BP population= 49
	number of distinguishable pt in UP population= 12


-Generation #3 - 36 : start with 179 individuals

During meiosis...
   In BP population,
	 new pt66 is generated!
	 new pt67 is generated!
   In UP population,
	 new pt76 is generated!
	 new pt77 is generated!
	 new pt78 is generated!

	after generation #36...
	updated population= 358
	total BP population after mortality= 174
	number of distinguishable pt in BP population= 50
	number of distinguishable pt in UP population= 12


-Generation #3 - 37 : start with 174 individuals

During meiosis...
   In BP population,
	 new pt68 is generated!
	 new pt69 is generated!
   In UP population,
	 new pt79 is generated!
	 new pt80 is generated!
	 new pt81 is generated!
	 new pt82 is generated!

	after generation #37...
	updated population= 348
	total BP population after mortality= 176
	number of distinguishable pt in BP population= 35
	number of distinguishable pt in UP population= 17


-Generation #3 - 38 : start with 176 individuals

During meiosis...
   In BP population,
	 new pt70 is generated!
   In UP population,

	after generation #38...
	updated population= 352
	total BP population after mortality= 180
	number of distinguishable pt in BP population= 42
	number of distinguishable pt in UP population= 13


-Generation #3 - 39 : start with 180 individuals

During meiosis...
   In BP population,
	 new pt71 is generated!
	 new pt72 is generated!
	 new pt73 is generated!
	 new pt74 is generated!
	 new pt75 is generated!
   In UP population,
	 new pt83 is generated!
	 new pt84 is generated!
	 new pt85 is generated!

	after generation #39...
	updated population= 360
	total BP population after mortality= 182
	number of distinguishable pt in BP population= 48
	number of distinguishable pt in UP population= 13


-Generation #3 - 40 : start with 182 individuals

During meiosis...
   In BP population,
   In UP population,

	after generation #40...
	updated population= 364
	total BP population after mortality= 180
	number of distinguishable pt in BP population= 45
	number of distinguishable pt in UP population= 11


-Generation #3 - 41 : start with 180 individuals

During meiosis...
   In BP population,
	 new pt76 is generated!
	 new pt77 is generated!
   In UP population,
	 new pt86 is generated!
	 new pt87 is generated!

	after generation #41...
	updated population= 360
	total BP population after mortality= 172
	number of distinguishable pt in BP population= 35
	number of distinguishable pt in UP population= 13


-Generation #3 - 42 : start with 172 individuals

During meiosis...
   In BP population,
   In UP population,
	 new pt88 is generated!

	after generation #42...
	updated population= 344
	total BP population after mortality= 169
	number of distinguishable pt in BP population= 28
	number of distinguishable pt in UP population= 13


-Generation #3 - 43 : start with 169 individuals

During meiosis...
   In BP population,
	 new pt78 is generated!
   In UP population,
	 new pt89 is generated!
	 new pt90 is generated!
	 new pt91 is generated!

	after generation #43...
	updated population= 338
	total BP population after mortality= 168
	number of distinguishable pt in BP population= 21
	number of distinguishable pt in UP population= 13


-Generation #3 - 44 : start with 168 individuals

During meiosis...
   In BP population,
	 new pt79 is generated!
	 new pt80 is generated!
   In UP population,
	 new pt92 is generated!
	 new pt93 is generated!
	 new pt94 is generated!
	 new pt95 is generated!

	after generation #44...
	updated population= 336
	total BP population after mortality= 169
	number of distinguishable pt in BP population= 21
	number of distinguishable pt in UP population= 13


-Generation #3 - 45 : start with 169 individuals

During meiosis...
   In BP population,
	 new pt81 is generated!
	 new pt82 is generated!
   In UP population,

	after generation #45...
	updated population= 338
	total BP population after mortality= 172
	number of distinguishable pt in BP population= 30
	number of distinguishable pt in UP population= 10


-Generation #3 - 46 : start with 172 individuals

During meiosis...
   In BP population,
	 new pt83 is generated!
   In UP population,
	 new pt96 is generated!
	 new pt97 is generated!

	after generation #46...
	updated population= 344
	total BP population after mortality= 174
	number of distinguishable pt in BP population= 33
	number of distinguishable pt in UP population= 11


-Generation #3 - 47 : start with 174 individuals

During meiosis...
   In BP population,
	 new pt84 is generated!
	 new pt85 is generated!
	 new pt86 is generated!
   In UP population,
	 new pt98 is generated!
	 new pt99 is generated!

	after generation #47...
	updated population= 348
	total BP population after mortality= 174
	number of distinguishable pt in BP population= 33
	number of distinguishable pt in UP population= 11


-Generation #3 - 48 : start with 174 individuals

During meiosis...
   In BP population,
	 new pt87 is generated!
	 new pt88 is generated!
   In UP population,
	 new pt100 is generated!

	after generation #48...
	updated population= 348
	total BP population after mortality= 171
	number of distinguishable pt in BP population= 39
	number of distinguishable pt in UP population= 10


-Generation #3 - 49 : start with 171 individuals

During meiosis...
   In BP population,
	 new pt89 is generated!
	 new pt90 is generated!
   In UP population,
	 new pt101 is generated!

	after generation #49...
	updated population= 342
	total BP population after mortality= 172
	number of distinguishable pt in BP population= 44
	number of distinguishable pt in UP population= 11


-Generation #3 - 50 : start with 172 individuals

During meiosis...
   In BP population,
	 new pt91 is generated!
   In UP population,
	 new pt102 is generated!

	after generation #50...
	updated population= 344
	total BP population after mortality= 168
	number of distinguishable pt in BP population= 45
	number of distinguishable pt in UP population= 10


-Generation #3 - 51 : start with 168 individuals

During meiosis...
   In BP population,
	 new pt92 is generated!
	 new pt93 is generated!
	 new pt94 is generated!
   In UP population,
	 new pt103 is generated!
	 new pt104 is generated!
	 new pt105 is generated!

	after generation #51...
	updated population= 336
	total BP population after mortality= 172
	number of distinguishable pt in BP population= 42
	number of distinguishable pt in UP population= 13


-Generation #3 - 52 : start with 172 individuals

During meiosis...
   In BP population,
	 new pt95 is generated!
	 new pt96 is generated!
   In UP population,
	 new pt106 is generated!
	 new pt107 is generated!
	 new pt108 is generated!

	after generation #52...
	updated population= 344
	total BP population after mortality= 173
	number of distinguishable pt in BP population= 40
	number of distinguishable pt in UP population= 14


-Generation #3 - 53 : start with 173 individuals

During meiosis...
   In BP population,
	 new pt97 is generated!
	 new pt98 is generated!
	 new pt99 is generated!
   In UP population,
	 new pt109 is generated!
	 new pt110 is generated!
	 new pt111 is generated!

	after generation #53...
	updated population= 346
	total BP population after mortality= 179
	number of distinguishable pt in BP population= 44
	number of distinguishable pt in UP population= 18


-Generation #3 - 54 : start with 179 individuals

During meiosis...
   In BP population,
	 new pt100 is generated!
	 new pt101 is generated!
	 new pt102 is generated!
	 new pt103 is generated!
   In UP population,
	 new pt112 is generated!
	 new pt113 is generated!
	 new pt114 is generated!

	after generation #54...
	updated population= 358
	total BP population after mortality= 186
	number of distinguishable pt in BP population= 54
	number of distinguishable pt in UP population= 20


-Generation #3 - 55 : start with 186 individuals

During meiosis...
   In BP population,
	 new pt104 is generated!
	 new pt105 is generated!
   In UP population,
	 new pt115 is generated!

	after generation #55...
	updated population= 372
	total BP population after mortality= 184
	number of distinguishable pt in BP population= 44
	number of distinguishable pt in UP population= 13


-Generation #3 - 56 : start with 184 individuals

During meiosis...
   In BP population,
	 new pt106 is generated!
   In UP population,
	 new pt116 is generated!
	 new pt117 is generated!
	 new pt118 is generated!
	 new pt119 is generated!

	after generation #56...
	updated population= 368
	total BP population after mortality= 182
	number of distinguishable pt in BP population= 45
	number of distinguishable pt in UP population= 12


-Generation #3 - 57 : start with 182 individuals

During meiosis...
   In BP population,
	 new pt107 is generated!
	 new pt108 is generated!
	 new pt109 is generated!
   In UP population,
	 new pt120 is generated!
	 new pt121 is generated!

	after generation #57...
	updated population= 364
	total BP population after mortality= 182
	number of distinguishable pt in BP population= 47
	number of distinguishable pt in UP population= 11


-Generation #3 - 58 : start with 182 individuals

During meiosis...
   In BP population,
	 new pt110 is generated!
	 new pt111 is generated!
	 new pt112 is generated!
   In UP population,
	 new pt122 is generated!
	 new pt123 is generated!

	after generation #58...
	updated population= 364
	total BP population after mortality= 180
	number of distinguishable pt in BP population= 47
	number of distinguishable pt in UP population= 10


-Generation #3 - 59 : start with 180 individuals

During meiosis...
   In BP population,
	 new pt113 is generated!
   In UP population,
	 new pt124 is generated!
	 new pt125 is generated!

	after generation #59...
	updated population= 360
	total BP population after mortality= 176
	number of distinguishable pt in BP population= 47
	number of distinguishable pt in UP population= 11


-Generation #3 - 60 : start with 176 individuals

During meiosis...
   In BP population,
	 new pt114 is generated!
	 new pt115 is generated!
	 new pt116 is generated!
	 new pt117 is generated!
	 new pt118 is generated!
	 new pt119 is generated!
	 new pt120 is generated!
   In UP population,
	 new pt126 is generated!

	after generation #60...
	updated population= 352
	total BP population after mortality= 176
	number of distinguishable pt in BP population= 56
	number of distinguishable pt in UP population= 11


-Generation #3 - 61 : start with 176 individuals

During meiosis...
   In BP population,
	 new pt121 is generated!
	 new pt122 is generated!
   In UP population,
	 new pt127 is generated!

	after generation #61...
	updated population= 352
	total BP population after mortality= 181
	number of distinguishable pt in BP population= 62
	number of distinguishable pt in UP population= 15


-Generation #3 - 62 : start with 181 individuals

During meiosis...
   In BP population,
	 new pt123 is generated!
   In UP population,
	 new pt128 is generated!
	 new pt129 is generated!

	after generation #62...
	updated population= 362
	total BP population after mortality= 184
	number of distinguishable pt in BP population= 51
	number of distinguishable pt in UP population= 13


-Generation #3 - 63 : start with 184 individuals

During meiosis...
   In BP population,
	 new pt124 is generated!
	 new pt125 is generated!
	 new pt126 is generated!
   In UP population,
	 new pt130 is generated!

	after generation #63...
	updated population= 368
	total BP population after mortality= 183
	number of distinguishable pt in BP population= 59
	number of distinguishable pt in UP population= 10


-Generation #3 - 64 : start with 183 individuals

During meiosis...
   In BP population,
   In UP population,
	 new pt131 is generated!

	after generation #64...
	updated population= 366
	total BP population after mortality= 178
	number of distinguishable pt in BP population= 51
	number of distinguishable pt in UP population= 10


-Generation #3 - 65 : start with 178 individuals

During meiosis...
   In BP population,
	 new pt127 is generated!
   In UP population,
	 new pt132 is generated!

	after generation #65...
	updated population= 356
	total BP population after mortality= 178
	number of distinguishable pt in BP population= 49
	number of distinguishable pt in UP population= 9


-Generation #3 - 66 : start with 178 individuals

During meiosis...
   In BP population,
	 new pt128 is generated!
	 new pt129 is generated!
	 new pt130 is generated!
   In UP population,
	 new pt133 is generated!

	after generation #66...
	updated population= 356
	total BP population after mortality= 182
	number of distinguishable pt in BP population= 48
	number of distinguishable pt in UP population= 9


-Generation #3 - 67 : start with 182 individuals

During meiosis...
   In BP population,
	 new pt131 is generated!
   In UP population,
	 new pt134 is generated!
	 new pt135 is generated!

	after generation #67...
	updated population= 364
	total BP population after mortality= 180
	number of distinguishable pt in BP population= 39
	number of distinguishable pt in UP population= 9


-Generation #3 - 68 : start with 180 individuals

During meiosis...
   In BP population,
	 new pt132 is generated!
	 new pt133 is generated!
   In UP population,

	after generation #68...
	updated population= 360
	total BP population after mortality= 176
	number of distinguishable pt in BP population= 44
	number of distinguishable pt in UP population= 8


-Generation #3 - 69 : start with 176 individuals

During meiosis...
   In BP population,
	 new pt134 is generated!
	 new pt135 is generated!
	 new pt136 is generated!
   In UP population,
	 new pt136 is generated!

	after generation #69...
	updated population= 352
	total BP population after mortality= 175
	number of distinguishable pt in BP population= 44
	number of distinguishable pt in UP population= 9


-Generation #3 - 70 : start with 175 individuals

During meiosis...
   In BP population,
	 new pt137 is generated!
	 new pt138 is generated!
   In UP population,
	 new pt137 is generated!
	 new pt138 is generated!

	after generation #70...
	updated population= 350
	total BP population after mortality= 175
	number of distinguishable pt in BP population= 39
	number of distinguishable pt in UP population= 10


-Generation #3 - 71 : start with 175 individuals

During meiosis...
   In BP population,
	 new pt139 is generated!
	 new pt140 is generated!
   In UP population,
	 new pt139 is generated!
	 new pt140 is generated!
	 new pt141 is generated!
	 new pt142 is generated!

	after generation #71...
	updated population= 350
	total BP population after mortality= 177
	number of distinguishable pt in BP population= 36
	number of distinguishable pt in UP population= 14


-Generation #3 - 72 : start with 177 individuals

During meiosis...
   In BP population,
	 new pt141 is generated!
   In UP population,
	 new pt143 is generated!

	after generation #72...
	updated population= 354
	total BP population after mortality= 179
	number of distinguishable pt in BP population= 33
	number of distinguishable pt in UP population= 13


-Generation #3 - 73 : start with 179 individuals

During meiosis...
   In BP population,
	 new pt142 is generated!
   In UP population,
	 new pt144 is generated!
	 new pt145 is generated!
	 new pt146 is generated!

	after generation #73...
	updated population= 358
	total BP population after mortality= 184
	number of distinguishable pt in BP population= 28
	number of distinguishable pt in UP population= 17


-Generation #3 - 74 : start with 184 individuals

During meiosis...
   In BP population,
   In UP population,

	after generation #74...
	updated population= 368
	total BP population after mortality= 192
	number of distinguishable pt in BP population= 23
	number of distinguishable pt in UP population= 15


-Generation #3 - 75 : start with 192 individuals

During meiosis...
   In BP population,
	 new pt143 is generated!
	 new pt144 is generated!
	 new pt145 is generated!
	 new pt146 is generated!
   In UP population,

	after generation #75...
	updated population= 384
	total BP population after mortality= 192
	number of distinguishable pt in BP population= 33
	number of distinguishable pt in UP population= 11


-Generation #3 - 76 : start with 192 individuals

During meiosis...
   In BP population,
	 new pt147 is generated!
   In UP population,
	 new pt147 is generated!

	after generation #76...
	updated population= 384
	total BP population after mortality= 199
	number of distinguishable pt in BP population= 32
	number of distinguishable pt in UP population= 16


-Generation #3 - 77 : start with 199 individuals

During meiosis...
   In BP population,
	 new pt148 is generated!
	 new pt149 is generated!
   In UP population,

	after generation #77...
	updated population= 398
	total BP population after mortality= 197
	number of distinguishable pt in BP population= 34
	number of distinguishable pt in UP population= 11


-Generation #3 - 78 : start with 197 individuals

During meiosis...
   In BP population,
	 new pt150 is generated!
	 new pt151 is generated!
	 new pt152 is generated!
	 new pt153 is generated!
	 new pt154 is generated!
   In UP population,
	 new pt148 is generated!
	 new pt149 is generated!

	after generation #78...
	updated population= 394
	total BP population after mortality= 196
	number of distinguishable pt in BP population= 35
	number of distinguishable pt in UP population= 11


-Generation #3 - 79 : start with 196 individuals

During meiosis...
   In BP population,
	 new pt155 is generated!
   In UP population,
	 new pt150 is generated!
	 new pt151 is generated!

	after generation #79...
	updated population= 392
	total BP population after mortality= 202
	number of distinguishable pt in BP population= 33
	number of distinguishable pt in UP population= 18


-Generation #3 - 80 : start with 202 individuals

During meiosis...
   In BP population,
   In UP population,
	 new pt152 is generated!
	 new pt153 is generated!
	 new pt154 is generated!

	after generation #80...
	updated population= 404
	total BP population after mortality= 205
	number of distinguishable pt in BP population= 32
	number of distinguishable pt in UP population= 16


-Generation #3 - 81 : start with 205 individuals

During meiosis...
   In BP population,
	 new pt156 is generated!
   In UP population,
	 new pt155 is generated!

	after generation #81...
	updated population= 410
	total BP population after mortality= 202
	number of distinguishable pt in BP population= 24
	number of distinguishable pt in UP population= 12


-Generation #3 - 82 : start with 202 individuals

During meiosis...
   In BP population,
   In UP population,
	 new pt156 is generated!
	 new pt157 is generated!

	after generation #82...
	updated population= 404
	total BP population after mortality= 206
	number of distinguishable pt in BP population= 25
	number of distinguishable pt in UP population= 15


-Generation #3 - 83 : start with 206 individuals

During meiosis...
   In BP population,
	 new pt157 is generated!
   In UP population,
	 new pt158 is generated!
	 new pt159 is generated!
	 new pt160 is generated!
	 new pt161 is generated!

	after generation #83...
	updated population= 412
	total BP population after mortality= 210
	number of distinguishable pt in BP population= 29
	number of distinguishable pt in UP population= 15


-Generation #3 - 84 : start with 210 individuals

During meiosis...
   In BP population,
	 new pt158 is generated!
	 new pt159 is generated!
   In UP population,
	 new pt162 is generated!
	 new pt163 is generated!
	 new pt164 is generated!
	 new pt165 is generated!
	 new pt166 is generated!

	after generation #84...
	updated population= 420
	total BP population after mortality= 211
	number of distinguishable pt in BP population= 26
	number of distinguishable pt in UP population= 16


-Generation #3 - 85 : start with 211 individuals

During meiosis...
   In BP population,
   In UP population,
	 new pt167 is generated!

	after generation #85...
	updated population= 422
	total BP population after mortality= 223
	number of distinguishable pt in BP population= 25
	number of distinguishable pt in UP population= 18


-Generation #3 - 86 : start with 223 individuals

During meiosis...
   In BP population,
	 new pt160 is generated!
	 new pt161 is generated!
	 new pt162 is generated!
   In UP population,
	 new pt168 is generated!
	 new pt169 is generated!
	 new pt170 is generated!

	after generation #86...
	updated population= 446
	total BP population after mortality= 219
	number of distinguishable pt in BP population= 31
	number of distinguishable pt in UP population= 14


-Generation #3 - 87 : start with 219 individuals

During meiosis...
   In BP population,
	 new pt163 is generated!
	 new pt164 is generated!
	 new pt165 is generated!
	 new pt166 is generated!
	 new pt167 is generated!
   In UP population,
	 new pt171 is generated!
	 new pt172 is generated!
	 new pt173 is generated!

	after generation #87...
	updated population= 438
	total BP population after mortality= 225
	number of distinguishable pt in BP population= 39
	number of distinguishable pt in UP population= 16


-Generation #3 - 88 : start with 225 individuals

During meiosis...
   In BP population,
	 new pt168 is generated!
	 new pt169 is generated!
   In UP population,
	 new pt174 is generated!
	 new pt175 is generated!
	 new pt176 is generated!

	after generation #88...
	updated population= 450
	total BP population after mortality= 217
	number of distinguishable pt in BP population= 42
	number of distinguishable pt in UP population= 13


-Generation #3 - 89 : start with 217 individuals

During meiosis...
   In BP population,
	 new pt170 is generated!
	 new pt171 is generated!
	 new pt172 is generated!
	 new pt173 is generated!
	 new pt174 is generated!
   In UP population,
	 new pt177 is generated!
	 new pt178 is generated!
	 new pt179 is generated!
	 new pt180 is generated!

	after generation #89...
	updated population= 434
	total BP population after mortality= 221
	number of distinguishable pt in BP population= 47
	number of distinguishable pt in UP population= 18


-Generation #3 - 90 : start with 221 individuals

During meiosis...
   In BP population,
	 new pt175 is generated!
	 new pt176 is generated!
	 new pt177 is generated!
   In UP population,
	 new pt181 is generated!

	after generation #90...
	updated population= 442
	total BP population after mortality= 231
	number of distinguishable pt in BP population= 54
	number of distinguishable pt in UP population= 20


-Generation #3 - 91 : start with 231 individuals

During meiosis...
   In BP population,
	 new pt178 is generated!
   In UP population,
	 new pt182 is generated!
	 new pt183 is generated!
	 new pt184 is generated!

	after generation #91...
	updated population= 462
	total BP population after mortality= 229
	number of distinguishable pt in BP population= 46
	number of distinguishable pt in UP population= 15


-Generation #3 - 92 : start with 229 individuals

During meiosis...
   In BP population,
	 new pt179 is generated!
	 new pt180 is generated!
	 new pt181 is generated!
	 new pt182 is generated!
   In UP population,
	 new pt185 is generated!
	 new pt186 is generated!

	after generation #92...
	updated population= 458
	total BP population after mortality= 230
	number of distinguishable pt in BP population= 47
	number of distinguishable pt in UP population= 17


-Generation #3 - 93 : start with 230 individuals

During meiosis...
   In BP population,
	 new pt183 is generated!
	 new pt184 is generated!
	 new pt185 is generated!
   In UP population,
	 new pt187 is generated!
	 new pt188 is generated!
	 new pt189 is generated!
	 new pt190 is generated!
	 new pt191 is generated!
	 new pt192 is generated!

	after generation #93...
	updated population= 460
	total BP population after mortality= 227
	number of distinguishable pt in BP population= 48
	number of distinguishable pt in UP population= 17


-Generation #3 - 94 : start with 227 individuals

During meiosis...
   In BP population,
	 new pt186 is generated!
	 new pt187 is generated!
   In UP population,
	 new pt193 is generated!

	after generation #94...
	updated population= 454
	total BP population after mortality= 230
	number of distinguishable pt in BP population= 49
	number of distinguishable pt in UP population= 18


-Generation #3 - 95 : start with 230 individuals

During meiosis...
   In BP population,
	 new pt188 is generated!
	 new pt189 is generated!
   In UP population,
	 new pt194 is generated!

	after generation #95...
	updated population= 460
	total BP population after mortality= 229
	number of distinguishable pt in BP population= 45
	number of distinguishable pt in UP population= 14


-Generation #3 - 96 : start with 229 individuals

During meiosis...
   In BP population,
	 new pt190 is generated!
   In UP population,
	 new pt195 is generated!

	after generation #96...
	updated population= 458
	total BP population after mortality= 232
	number of distinguishable pt in BP population= 36
	number of distinguishable pt in UP population= 17


-Generation #3 - 97 : start with 232 individuals

During meiosis...
   In BP population,
	 new pt191 is generated!
   In UP population,
	 new pt196 is generated!
	 new pt197 is generated!

	after generation #97...
	updated population= 464
	total BP population after mortality= 239
	number of distinguishable pt in BP population= 38
	number of distinguishable pt in UP population= 19


-Generation #3 - 98 : start with 239 individuals

During meiosis...
   In BP population,
	 new pt192 is generated!
	 new pt193 is generated!
	 new pt194 is generated!
   In UP population,
	 new pt198 is generated!
	 new pt199 is generated!
	 new pt200 is generated!
	 new pt201 is generated!

	after generation #98...
	updated population= 478
	total BP population after mortality= 243
	number of distinguishable pt in BP population= 28
	number of distinguishable pt in UP population= 19


-Generation #3 - 99 : start with 243 individuals

During meiosis...
   In BP population,
   In UP population,
	 new pt202 is generated!
	 new pt203 is generated!

	after generation #99...
	updated population= 486
	total BP population after mortality= 244
	number of distinguishable pt in BP population= 24
	number of distinguishable pt in UP population= 18


-Generation #3 - 100 : start with 244 individuals

During meiosis...
   In BP population,
	 new pt195 is generated!
	 new pt196 is generated!
	 new pt197 is generated!
   In UP population,
	 new pt204 is generated!
	 new pt205 is generated!
	 new pt206 is generated!

	after generation #100...
	updated population= 488
	total BP population after mortality= 239
	number of distinguishable pt in BP population= 29
	number of distinguishable pt in UP population= 19


-Generation #3 - 101 : start with 239 individuals

During meiosis...
   In BP population,
	 new pt198 is generated!
   In UP population,
	 new pt207 is generated!
	 new pt208 is generated!
	 new pt209 is generated!

	after generation #101...
	updated population= 478
	total BP population after mortality= 228
	number of distinguishable pt in BP population= 25
	number of distinguishable pt in UP population= 20


-Generation #3 - 102 : start with 228 individuals

During meiosis...
   In BP population,
	 new pt199 is generated!
   In UP population,
	 new pt210 is generated!
	 new pt211 is generated!
	 new pt212 is generated!

	after generation #102...
	updated population= 456
	total BP population after mortality= 234
	number of distinguishable pt in BP population= 29
	number of distinguishable pt in UP population= 26


-Generation #3 - 103 : start with 234 individuals

During meiosis...
   In BP population,
	 new pt200 is generated!
	 new pt201 is generated!
	 new pt202 is generated!
   In UP population,
	 new pt213 is generated!
	 new pt214 is generated!

	after generation #103...
	updated population= 468
	total BP population after mortality= 230
	number of distinguishable pt in BP population= 31
	number of distinguishable pt in UP population= 21


-Generation #3 - 104 : start with 230 individuals

During meiosis...
   In BP population,
	 new pt203 is generated!
	 new pt204 is generated!
   In UP population,
	 new pt215 is generated!
	 new pt216 is generated!
	 new pt217 is generated!

	after generation #104...
	updated population= 460
	total BP population after mortality= 235
	number of distinguishable pt in BP population= 29
	number of distinguishable pt in UP population= 27


-Generation #3 - 105 : start with 235 individuals

During meiosis...
   In BP population,
	 new pt205 is generated!
   In UP population,
	 new pt218 is generated!
	 new pt219 is generated!

	after generation #105...
	updated population= 470
	total BP population after mortality= 236
	number of distinguishable pt in BP population= 24
	number of distinguishable pt in UP population= 22


-Generation #3 - 106 : start with 236 individuals

During meiosis...
   In BP population,
	 new pt206 is generated!
   In UP population,
	 new pt220 is generated!
	 new pt221 is generated!
	 new pt222 is generated!
	 new pt223 is generated!

	after generation #106...
	updated population= 472
	total BP population after mortality= 237
	number of distinguishable pt in BP population= 23
	number of distinguishable pt in UP population= 24


-Generation #3 - 107 : start with 237 individuals

During meiosis...
   In BP population,
	 new pt207 is generated!
	 new pt208 is generated!
   In UP population,
	 new pt224 is generated!
	 new pt225 is generated!

	after generation #107...
	updated population= 474
	total BP population after mortality= 229
	number of distinguishable pt in BP population= 29
	number of distinguishable pt in UP population= 23


-Generation #3 - 108 : start with 229 individuals

During meiosis...
   In BP population,
	 new pt209 is generated!
	 new pt210 is generated!
   In UP population,
	 new pt226 is generated!
	 new pt227 is generated!
	 new pt228 is generated!
	 new pt229 is generated!

	after generation #108...
	updated population= 458
	total BP population after mortality= 229
	number of distinguishable pt in BP population= 32
	number of distinguishable pt in UP population= 21


-Generation #3 - 109 : start with 229 individuals

During meiosis...
   In BP population,
	 new pt211 is generated!
	 new pt212 is generated!
   In UP population,
	 new pt230 is generated!
	 new pt231 is generated!
	 new pt232 is generated!

	after generation #109...
	updated population= 458
	total BP population after mortality= 229
	number of distinguishable pt in BP population= 38
	number of distinguishable pt in UP population= 21


-Generation #3 - 110 : start with 229 individuals

During meiosis...
   In BP population,
	 new pt213 is generated!
	 new pt214 is generated!
   In UP population,
	 new pt233 is generated!

	after generation #110...
	updated population= 458
	total BP population after mortality= 228
	number of distinguishable pt in BP population= 33
	number of distinguishable pt in UP population= 21


-Generation #3 - 111 : start with 228 individuals

During meiosis...
   In BP population,
	 new pt215 is generated!
   In UP population,
	 new pt234 is generated!
	 new pt235 is generated!
	 new pt236 is generated!

	after generation #111...
	updated population= 456
	total BP population after mortality= 243
	number of distinguishable pt in BP population= 34
	number of distinguishable pt in UP population= 31


-Generation #3 - 112 : start with 243 individuals

During meiosis...
   In BP population,
	 new pt216 is generated!
	 new pt217 is generated!
   In UP population,
	 new pt237 is generated!
	 new pt238 is generated!
	 new pt239 is generated!

	after generation #112...
	updated population= 486
	total BP population after mortality= 239
	number of distinguishable pt in BP population= 36
	number of distinguishable pt in UP population= 21


-Generation #3 - 113 : start with 239 individuals

During meiosis...
   In BP population,
	 new pt218 is generated!
	 new pt219 is generated!
	 new pt220 is generated!
	 new pt221 is generated!
	 new pt222 is generated!
   In UP population,
	 new pt240 is generated!
	 new pt241 is generated!
	 new pt242 is generated!
	 new pt243 is generated!
	 new pt244 is generated!

	after generation #113...
	updated population= 478
	total BP population after mortality= 234
	number of distinguishable pt in BP population= 38
	number of distinguishable pt in UP population= 23


-Generation #3 - 114 : start with 234 individuals

During meiosis...
   In BP population,
	 new pt223 is generated!
   In UP population,
	 new pt245 is generated!
	 new pt246 is generated!
	 new pt247 is generated!

	after generation #114...
	updated population= 468
	total BP population after mortality= 236
	number of distinguishable pt in BP population= 42
	number of distinguishable pt in UP population= 26


-Generation #3 - 115 : start with 236 individuals

During meiosis...
   In BP population,
	 new pt224 is generated!
   In UP population,

	after generation #115...
	updated population= 472
	total BP population after mortality= 227
	number of distinguishable pt in BP population= 40
	number of distinguishable pt in UP population= 22


-Generation #3 - 116 : start with 227 individuals

During meiosis...
   In BP population,
	 new pt225 is generated!
	 new pt226 is generated!
	 new pt227 is generated!
   In UP population,
	 new pt248 is generated!

	after generation #116...
	updated population= 454
	total BP population after mortality= 229
	number of distinguishable pt in BP population= 35
	number of distinguishable pt in UP population= 24


-Generation #3 - 117 : start with 229 individuals

During meiosis...
   In BP population,
	 new pt228 is generated!
   In UP population,
	 new pt249 is generated!
	 new pt250 is generated!
	 new pt251 is generated!
	 new pt252 is generated!

	after generation #117...
	updated population= 458
	total BP population after mortality= 227
	number of distinguishable pt in BP population= 43
	number of distinguishable pt in UP population= 24


-Generation #3 - 118 : start with 227 individuals

During meiosis...
   In BP population,
	 new pt229 is generated!
   In UP population,
	 new pt253 is generated!
	 new pt254 is generated!
	 new pt255 is generated!
	 new pt256 is generated!

	after generation #118...
	updated population= 454
	total BP population after mortality= 225
	number of distinguishable pt in BP population= 30
	number of distinguishable pt in UP population= 25


-Generation #3 - 119 : start with 225 individuals

During meiosis...
   In BP population,
	 new pt230 is generated!
	 new pt231 is generated!
   In UP population,
	 new pt257 is generated!

	after generation #119...
	updated population= 450
	total BP population after mortality= 228
	number of distinguishable pt in BP population= 30
	number of distinguishable pt in UP population= 27


-Generation #3 - 120 : start with 228 individuals

During meiosis...
   In BP population,
	 new pt232 is generated!
	 new pt233 is generated!
	 new pt234 is generated!
	 new pt235 is generated!
	 new pt236 is generated!
   In UP population,

	after generation #120...
	updated population= 456
	total BP population after mortality= 230
	number of distinguishable pt in BP population= 38
	number of distinguishable pt in UP population= 27


-Generation #3 - 121 : start with 230 individuals

During meiosis...
   In BP population,
	 new pt237 is generated!
   In UP population,
	 new pt258 is generated!
	 new pt259 is generated!

	after generation #121...
	updated population= 460
	total BP population after mortality= 224
	number of distinguishable pt in BP population= 35
	number of distinguishable pt in UP population= 22


-Generation #3 - 122 : start with 224 individuals

During meiosis...
   In BP population,
   In UP population,
	 new pt260 is generated!
	 new pt261 is generated!
	 new pt262 is generated!

	after generation #122...
	updated population= 448
	total BP population after mortality= 227
	number of distinguishable pt in BP population= 34
	number of distinguishable pt in UP population= 25


-Generation #3 - 123 : start with 227 individuals

During meiosis...
   In BP population,
   In UP population,
	 new pt263 is generated!
	 new pt264 is generated!
	 new pt265 is generated!
	 new pt266 is generated!
	 new pt267 is generated!
	 new pt268 is generated!
	 new pt269 is generated!

	after generation #123...
	updated population= 454
	total BP population after mortality= 219
	number of distinguishable pt in BP population= 34
	number of distinguishable pt in UP population= 22


-Generation #3 - 124 : start with 219 individuals

During meiosis...
   In BP population,
	 new pt238 is generated!
   In UP population,
	 new pt270 is generated!
	 new pt271 is generated!

	after generation #124...
	updated population= 438
	total BP population after mortality= 224
	number of distinguishable pt in BP population= 31
	number of distinguishable pt in UP population= 22


-Generation #3 - 125 : start with 224 individuals

During meiosis...
   In BP population,
	 new pt239 is generated!
	 new pt240 is generated!
   In UP population,

	after generation #125...
	updated population= 448
	total BP population after mortality= 229
	number of distinguishable pt in BP population= 36
	number of distinguishable pt in UP population= 21


-Generation #3 - 126 : start with 229 individuals

During meiosis...
   In BP population,
   In UP population,
	 new pt272 is generated!
	 new pt273 is generated!
	 new pt274 is generated!

	after generation #126...
	updated population= 458
	total BP population after mortality= 237
	number of distinguishable pt in BP population= 31
	number of distinguishable pt in UP population= 22


-Generation #3 - 127 : start with 237 individuals

During meiosis...
   In BP population,
	 new pt241 is generated!
	 new pt242 is generated!
   In UP population,
	 new pt275 is generated!
	 new pt276 is generated!
	 new pt277 is generated!

	after generation #127...
	updated population= 474
	total BP population after mortality= 238
	number of distinguishable pt in BP population= 35
	number of distinguishable pt in UP population= 19


-Generation #3 - 128 : start with 238 individuals

During meiosis...
   In BP population,
   In UP population,
	 new pt278 is generated!
	 new pt279 is generated!
	 new pt280 is generated!
	 new pt281 is generated!

	after generation #128...
	updated population= 476
	total BP population after mortality= 234
	number of distinguishable pt in BP population= 34
	number of distinguishable pt in UP population= 20


-Generation #3 - 129 : start with 234 individuals

During meiosis...
   In BP population,
	 new pt243 is generated!
	 new pt244 is generated!
   In UP population,

	after generation #129...
	updated population= 468
	total BP population after mortality= 233
	number of distinguishable pt in BP population= 41
	number of distinguishable pt in UP population= 19


-Generation #3 - 130 : start with 233 individuals

During meiosis...
   In BP population,
	 new pt245 is generated!
	 new pt246 is generated!
	 new pt247 is generated!
   In UP population,
	 new pt282 is generated!

	after generation #130...
	updated population= 466
	total BP population after mortality= 240
	number of distinguishable pt in BP population= 44
	number of distinguishable pt in UP population= 24


-Generation #3 - 131 : start with 240 individuals

During meiosis...
   In BP population,
	 new pt248 is generated!
	 new pt249 is generated!
   In UP population,

	after generation #131...
	updated population= 480
	total BP population after mortality= 240
	number of distinguishable pt in BP population= 53
	number of distinguishable pt in UP population= 17


-Generation #3 - 132 : start with 240 individuals

During meiosis...
   In BP population,
   In UP population,
	 new pt283 is generated!

	after generation #132...
	updated population= 480
	total BP population after mortality= 241
	number of distinguishable pt in BP population= 43
	number of distinguishable pt in UP population= 18


-Generation #3 - 133 : start with 241 individuals

During meiosis...
   In BP population,
	 new pt250 is generated!
	 new pt251 is generated!
	 new pt252 is generated!
   In UP population,
	 new pt284 is generated!

	after generation #133...
	updated population= 482
	total BP population after mortality= 248
	number of distinguishable pt in BP population= 56
	number of distinguishable pt in UP population= 24


-Generation #3 - 134 : start with 248 individuals

During meiosis...
   In BP population,
	 new pt253 is generated!
   In UP population,
	 new pt285 is generated!
	 new pt286 is generated!
	 new pt287 is generated!
	 new pt288 is generated!

	after generation #134...
	updated population= 496
	total BP population after mortality= 237
	number of distinguishable pt in BP population= 45
	number of distinguishable pt in UP population= 18


-Generation #3 - 135 : start with 237 individuals

During meiosis...
   In BP population,
	 new pt254 is generated!
	 new pt255 is generated!
	 new pt256 is generated!
   In UP population,

	after generation #135...
	updated population= 474
	total BP population after mortality= 243
	number of distinguishable pt in BP population= 56
	number of distinguishable pt in UP population= 21


-Generation #3 - 136 : start with 243 individuals

During meiosis...
   In BP population,
	 new pt257 is generated!
	 new pt258 is generated!
	 new pt259 is generated!
   In UP population,
	 new pt289 is generated!
	 new pt290 is generated!
	 new pt291 is generated!
	 new pt292 is generated!
	 new pt293 is generated!

	after generation #136...
	updated population= 486
	total BP population after mortality= 248
	number of distinguishable pt in BP population= 49
	number of distinguishable pt in UP population= 23


-Generation #3 - 137 : start with 248 individuals

During meiosis...
   In BP population,
	 new pt260 is generated!
	 new pt261 is generated!
	 new pt262 is generated!
	 new pt263 is generated!
   In UP population,
	 new pt294 is generated!

	after generation #137...
	updated population= 496
	total BP population after mortality= 248
	number of distinguishable pt in BP population= 54
	number of distinguishable pt in UP population= 18


-Generation #3 - 138 : start with 248 individuals

During meiosis...
   In BP population,
	 new pt264 is generated!
	 new pt265 is generated!
   In UP population,
	 new pt295 is generated!

	after generation #138...
	updated population= 496
	total BP population after mortality= 256
	number of distinguishable pt in BP population= 49
	number of distinguishable pt in UP population= 25


-Generation #3 - 139 : start with 256 individuals

During meiosis...
   In BP population,
	 new pt266 is generated!
	 new pt267 is generated!
	 new pt268 is generated!
	 new pt269 is generated!
   In UP population,
	 new pt296 is generated!
	 new pt297 is generated!

	after generation #139...
	updated population= 512
	total BP population after mortality= 261
	number of distinguishable pt in BP population= 54
	number of distinguishable pt in UP population= 20


-Generation #3 - 140 : start with 261 individuals

During meiosis...
   In BP population,
	 new pt270 is generated!
	 new pt271 is generated!
	 new pt272 is generated!
	 new pt273 is generated!
	 new pt274 is generated!
   In UP population,
	 new pt298 is generated!
	 new pt299 is generated!

	after generation #140...
	updated population= 522
	total BP population after mortality= 255
	number of distinguishable pt in BP population= 61
	number of distinguishable pt in UP population= 15


-Generation #3 - 141 : start with 255 individuals

During meiosis...
   In BP population,
	 new pt275 is generated!
   In UP population,
	 new pt300 is generated!
	 new pt301 is generated!

	after generation #141...
	updated population= 510
	total BP population after mortality= 259
	number of distinguishable pt in BP population= 63
	number of distinguishable pt in UP population= 16


-Generation #3 - 142 : start with 259 individuals

During meiosis...
   In BP population,
	 new pt276 is generated!
   In UP population,
	 new pt302 is generated!
	 new pt303 is generated!

	after generation #142...
	updated population= 518
	total BP population after mortality= 265
	number of distinguishable pt in BP population= 63
	number of distinguishable pt in UP population= 21


-Generation #3 - 143 : start with 265 individuals

During meiosis...
   In BP population,
	 new pt277 is generated!
	 new pt278 is generated!
	 new pt279 is generated!
   In UP population,
	 new pt304 is generated!
	 new pt305 is generated!
	 new pt306 is generated!
	 new pt307 is generated!

	after generation #143...
	updated population= 530
	total BP population after mortality= 267
	number of distinguishable pt in BP population= 56
	number of distinguishable pt in UP population= 20


-Generation #3 - 144 : start with 267 individuals

During meiosis...
   In BP population,
	 new pt280 is generated!
	 new pt281 is generated!
	 new pt282 is generated!
   In UP population,

	after generation #144...
	updated population= 534
	total BP population after mortality= 265
	number of distinguishable pt in BP population= 69
	number of distinguishable pt in UP population= 18


-Generation #3 - 145 : start with 265 individuals

During meiosis...
   In BP population,
	 new pt283 is generated!
   In UP population,
	 new pt308 is generated!

	after generation #145...
	updated population= 530
	total BP population after mortality= 254
	number of distinguishable pt in BP population= 57
	number of distinguishable pt in UP population= 19


-Generation #3 - 146 : start with 254 individuals

During meiosis...
   In BP population,
	 new pt284 is generated!
	 new pt285 is generated!
	 new pt286 is generated!
	 new pt287 is generated!
	 new pt288 is generated!
   In UP population,
	 new pt309 is generated!
	 new pt310 is generated!

	after generation #146...
	updated population= 508
	total BP population after mortality= 254
	number of distinguishable pt in BP population= 59
	number of distinguishable pt in UP population= 19


-Generation #3 - 147 : start with 254 individuals

During meiosis...
   In BP population,
	 new pt289 is generated!
   In UP population,
	 new pt311 is generated!
	 new pt312 is generated!
	 new pt313 is generated!
	 new pt314 is generated!

	after generation #147...
	updated population= 508
	total BP population after mortality= 259
	number of distinguishable pt in BP population= 60
	number of distinguishable pt in UP population= 24


-Generation #3 - 148 : start with 259 individuals

During meiosis...
   In BP population,
	 new pt290 is generated!
   In UP population,
	 new pt315 is generated!
	 new pt316 is generated!
	 new pt317 is generated!
	 new pt318 is generated!

	after generation #148...
	updated population= 518
	total BP population after mortality= 266
	number of distinguishable pt in BP population= 61
	number of distinguishable pt in UP population= 27


-Generation #3 - 149 : start with 266 individuals

During meiosis...
   In BP population,
	 new pt291 is generated!
	 new pt292 is generated!
	 new pt293 is generated!
   In UP population,

	after generation #149...
	updated population= 532
	total BP population after mortality= 268
	number of distinguishable pt in BP population= 60
	number of distinguishable pt in UP population= 20


-Generation #3 - 150 : start with 268 individuals

During meiosis...
   In BP population,
	 new pt294 is generated!
   In UP population,
	 new pt319 is generated!
	 new pt320 is generated!
	 new pt321 is generated!

	after generation #150...
	updated population= 536
	total BP population after mortality= 270
	number of distinguishable pt in BP population= 59
	number of distinguishable pt in UP population= 19


-Generation #3 - 151 : start with 270 individuals

During meiosis...
   In BP population,
	 new pt295 is generated!
	 new pt296 is generated!
   In UP population,
	 new pt322 is generated!
	 new pt323 is generated!
	 new pt324 is generated!

	after generation #151...
	updated population= 540
	total BP population after mortality= 272
	number of distinguishable pt in BP population= 58
	number of distinguishable pt in UP population= 20


-Generation #3 - 152 : start with 272 individuals

During meiosis...
   In BP population,
	 new pt297 is generated!
	 new pt298 is generated!
	 new pt299 is generated!
	 new pt300 is generated!
	 new pt301 is generated!
   In UP population,

	after generation #152...
	updated population= 544
	total BP population after mortality= 274
	number of distinguishable pt in BP population= 48
	number of distinguishable pt in UP population= 17


-Generation #3 - 153 : start with 274 individuals

During meiosis...
   In BP population,
	 new pt302 is generated!
	 new pt303 is generated!
   In UP population,
	 new pt325 is generated!
	 new pt326 is generated!
	 new pt327 is generated!
	 new pt328 is generated!
	 new pt329 is generated!
	 new pt330 is generated!
	 new pt331 is generated!

	after generation #153...
	updated population= 548
	total BP population after mortality= 267
	number of distinguishable pt in BP population= 54
	number of distinguishable pt in UP population= 18


-Generation #3 - 154 : start with 267 individuals

During meiosis...
   In BP population,
	 new pt304 is generated!
	 new pt305 is generated!
	 new pt306 is generated!
	 new pt307 is generated!
   In UP population,
	 new pt332 is generated!
	 new pt333 is generated!

	after generation #154...
	updated population= 534
	total BP population after mortality= 262
	number of distinguishable pt in BP population= 65
	number of distinguishable pt in UP population= 16


-Generation #3 - 155 : start with 262 individuals

During meiosis...
   In BP population,
	 new pt308 is generated!
	 new pt309 is generated!
	 new pt310 is generated!
	 new pt311 is generated!
	 new pt312 is generated!
   In UP population,
	 new pt334 is generated!
	 new pt335 is generated!

	after generation #155...
	updated population= 524
	total BP population after mortality= 267
	number of distinguishable pt in BP population= 75
	number of distinguishable pt in UP population= 22


-Generation #3 - 156 : start with 267 individuals

During meiosis...
   In BP population,
	 new pt313 is generated!
   In UP population,
	 new pt336 is generated!
	 new pt337 is generated!
	 new pt338 is generated!

	after generation #156...
	updated population= 534
	total BP population after mortality= 271
	number of distinguishable pt in BP population= 73
	number of distinguishable pt in UP population= 20


-Generation #3 - 157 : start with 271 individuals

During meiosis...
   In BP population,
	 new pt314 is generated!
	 new pt315 is generated!
   In UP population,
	 new pt339 is generated!

	after generation #157...
	updated population= 542
	total BP population after mortality= 265
	number of distinguishable pt in BP population= 81
	number of distinguishable pt in UP population= 15


-Generation #3 - 158 : start with 265 individuals

During meiosis...
   In BP population,
	 new pt316 is generated!
   In UP population,
	 new pt340 is generated!
	 new pt341 is generated!
	 new pt342 is generated!

	after generation #158...
	updated population= 530
	total BP population after mortality= 265
	number of distinguishable pt in BP population= 63
	number of distinguishable pt in UP population= 17


-Generation #3 - 159 : start with 265 individuals

During meiosis...
   In BP population,
	 new pt317 is generated!
	 new pt318 is generated!
	 new pt319 is generated!
   In UP population,
	 new pt343 is generated!

	after generation #159...
	updated population= 530
	total BP population after mortality= 273
	number of distinguishable pt in BP population= 62
	number of distinguishable pt in UP population= 23


-Generation #3 - 160 : start with 273 individuals

During meiosis...
   In BP population,
	 new pt320 is generated!
   In UP population,
	 new pt344 is generated!
	 new pt345 is generated!
	 new pt346 is generated!
	 new pt347 is generated!

	after generation #160...
	updated population= 546
	total BP population after mortality= 269
	number of distinguishable pt in BP population= 58
	number of distinguishable pt in UP population= 18


-Generation #3 - 161 : start with 269 individuals

During meiosis...
   In BP population,
	 new pt321 is generated!
	 new pt322 is generated!
   In UP population,
	 new pt348 is generated!

	after generation #161...
	updated population= 538
	total BP population after mortality= 269
	number of distinguishable pt in BP population= 59
	number of distinguishable pt in UP population= 19


-Generation #3 - 162 : start with 269 individuals

During meiosis...
   In BP population,
   In UP population,
	 new pt349 is generated!

	after generation #162...
	updated population= 538
	total BP population after mortality= 274
	number of distinguishable pt in BP population= 55
	number of distinguishable pt in UP population= 21


-Generation #3 - 163 : start with 274 individuals

During meiosis...
   In BP population,
	 new pt323 is generated!
	 new pt324 is generated!
	 new pt325 is generated!
   In UP population,
	 new pt350 is generated!
	 new pt351 is generated!
	 new pt352 is generated!
	 new pt353 is generated!

	after generation #163...
	updated population= 548
	total BP population after mortality= 273
	number of distinguishable pt in BP population= 58
	number of distinguishable pt in UP population= 19


-Generation #3 - 164 : start with 273 individuals

During meiosis...
   In BP population,
   In UP population,
	 new pt354 is generated!
	 new pt355 is generated!
	 new pt356 is generated!

	after generation #164...
	updated population= 546
	total BP population after mortality= 270
	number of distinguishable pt in BP population= 58
	number of distinguishable pt in UP population= 16


-Generation #3 - 165 : start with 270 individuals

During meiosis...
   In BP population,
	 new pt326 is generated!
	 new pt327 is generated!
	 new pt328 is generated!
	 new pt329 is generated!
   In UP population,
	 new pt357 is generated!
	 new pt358 is generated!
	 new pt359 is generated!
	 new pt360 is generated!

	after generation #165...
	updated population= 540
	total BP population after mortality= 281
	number of distinguishable pt in BP population= 58
	number of distinguishable pt in UP population= 23


-Generation #3 - 166 : start with 281 individuals

During meiosis...
   In BP population,
	 new pt330 is generated!
   In UP population,
	 new pt361 is generated!
	 new pt362 is generated!
	 new pt363 is generated!
	 new pt364 is generated!

	after generation #166...
	updated population= 562
	total BP population after mortality= 280
	number of distinguishable pt in BP population= 59
	number of distinguishable pt in UP population= 19


-Generation #3 - 167 : start with 280 individuals

During meiosis...
   In BP population,
	 new pt331 is generated!
	 new pt332 is generated!
   In UP population,
	 new pt365 is generated!
	 new pt366 is generated!
	 new pt367 is generated!
	 new pt368 is generated!

	after generation #167...
	updated population= 560
	total BP population after mortality= 280
	number of distinguishable pt in BP population= 65
	number of distinguishable pt in UP population= 20


-Generation #3 - 168 : start with 280 individuals

During meiosis...
   In BP population,
	 new pt333 is generated!
	 new pt334 is generated!
	 new pt335 is generated!
	 new pt336 is generated!
	 new pt337 is generated!
   In UP population,
	 new pt369 is generated!
	 new pt370 is generated!

	after generation #168...
	updated population= 560
	total BP population after mortality= 279
	number of distinguishable pt in BP population= 71
	number of distinguishable pt in UP population= 21


-Generation #3 - 169 : start with 279 individuals

During meiosis...
   In BP population,
	 new pt338 is generated!
	 new pt339 is generated!
	 new pt340 is generated!
   In UP population,
	 new pt371 is generated!
	 new pt372 is generated!
	 new pt373 is generated!
	 new pt374 is generated!

	after generation #169...
	updated population= 558
	total BP population after mortality= 274
	number of distinguishable pt in BP population= 65
	number of distinguishable pt in UP population= 22


-Generation #3 - 170 : start with 274 individuals

During meiosis...
   In BP population,
	 new pt341 is generated!
	 new pt342 is generated!
   In UP population,
	 new pt375 is generated!
	 new pt376 is generated!
	 new pt377 is generated!
	 new pt378 is generated!
	 new pt379 is generated!
	 new pt380 is generated!
	 new pt381 is generated!

	after generation #170...
	updated population= 548
	total BP population after mortality= 283
	number of distinguishable pt in BP population= 72
	number of distinguishable pt in UP population= 29


-Generation #3 - 171 : start with 283 individuals

During meiosis...
   In BP population,
	 new pt343 is generated!
	 new pt344 is generated!
	 new pt345 is generated!
	 new pt346 is generated!
   In UP population,
	 new pt382 is generated!
	 new pt383 is generated!
	 new pt384 is generated!
	 new pt385 is generated!

	after generation #171...
	updated population= 566
	total BP population after mortality= 288
	number of distinguishable pt in BP population= 86
	number of distinguishable pt in UP population= 29


-Generation #3 - 172 : start with 288 individuals

During meiosis...
   In BP population,
	 new pt347 is generated!
	 new pt348 is generated!
	 new pt349 is generated!
   In UP population,
	 new pt386 is generated!
	 new pt387 is generated!

	after generation #172...
	updated population= 576
	total BP population after mortality= 285
	number of distinguishable pt in BP population= 84
	number of distinguishable pt in UP population= 24


-Generation #3 - 173 : start with 285 individuals

During meiosis...
   In BP population,
	 new pt350 is generated!
	 new pt351 is generated!
	 new pt352 is generated!
   In UP population,
	 new pt388 is generated!
	 new pt389 is generated!

	after generation #173...
	updated population= 570
	total BP population after mortality= 283
	number of distinguishable pt in BP population= 84
	number of distinguishable pt in UP population= 23


-Generation #3 - 174 : start with 283 individuals

During meiosis...
   In BP population,
	 new pt353 is generated!
	 new pt354 is generated!
   In UP population,
	 new pt390 is generated!
	 new pt391 is generated!

	after generation #174...
	updated population= 566
	total BP population after mortality= 290
	number of distinguishable pt in BP population= 86
	number of distinguishable pt in UP population= 31


-Generation #3 - 175 : start with 290 individuals

During meiosis...
   In BP population,
   In UP population,
	 new pt392 is generated!
	 new pt393 is generated!
	 new pt394 is generated!

	after generation #175...
	updated population= 580
	total BP population after mortality= 288
	number of distinguishable pt in BP population= 83
	number of distinguishable pt in UP population= 24


-Generation #3 - 176 : start with 288 individuals

During meiosis...
   In BP population,
	 new pt355 is generated!
	 new pt356 is generated!
	 new pt357 is generated!
	 new pt358 is generated!
	 new pt359 is generated!
   In UP population,
	 new pt395 is generated!
	 new pt396 is generated!

	after generation #176...
	updated population= 576
	total BP population after mortality= 289
	number of distinguishable pt in BP population= 86
	number of distinguishable pt in UP population= 25


-Generation #3 - 177 : start with 289 individuals

During meiosis...
   In BP population,
	 new pt360 is generated!
	 new pt361 is generated!
	 new pt362 is generated!
	 new pt363 is generated!
   In UP population,
	 new pt397 is generated!
	 new pt398 is generated!

	after generation #177...
	updated population= 578
	total BP population after mortality= 291
	number of distinguishable pt in BP population= 78
	number of distinguishable pt in UP population= 24


-Generation #3 - 178 : start with 291 individuals

During meiosis...
   In BP population,
	 new pt364 is generated!
	 new pt365 is generated!
   In UP population,
	 new pt399 is generated!

	after generation #178...
	updated population= 582
	total BP population after mortality= 295
	number of distinguishable pt in BP population= 79
	number of distinguishable pt in UP population= 25


-Generation #3 - 179 : start with 295 individuals

During meiosis...
   In BP population,
	 new pt366 is generated!
	 new pt367 is generated!
	 new pt368 is generated!
   In UP population,
	 new pt400 is generated!
	 new pt401 is generated!
	 new pt402 is generated!
	 new pt403 is generated!
	 new pt404 is generated!
	 new pt405 is generated!
	 new pt406 is generated!

	after generation #179...
	updated population= 590
	total BP population after mortality= 297
	number of distinguishable pt in BP population= 87
	number of distinguishable pt in UP population= 26


-Generation #3 - 180 : start with 297 individuals

During meiosis...
   In BP population,
	 new pt369 is generated!
	 new pt370 is generated!
	 new pt371 is generated!
	 new pt372 is generated!
	 new pt373 is generated!
   In UP population,
	 new pt407 is generated!
	 new pt408 is generated!
	 new pt409 is generated!
	 new pt410 is generated!

	after generation #180...
	updated population= 594
	total BP population after mortality= 298
	number of distinguishable pt in BP population= 102
	number of distinguishable pt in UP population= 25


-Generation #3 - 181 : start with 298 individuals

During meiosis...
   In BP population,
	 new pt374 is generated!
	 new pt375 is generated!
	 new pt376 is generated!
   In UP population,
	 new pt411 is generated!
	 new pt412 is generated!

	after generation #181...
	updated population= 596
	total BP population after mortality= 293
	number of distinguishable pt in BP population= 97
	number of distinguishable pt in UP population= 24


-Generation #3 - 182 : start with 293 individuals

During meiosis...
   In BP population,
	 new pt377 is generated!
	 new pt378 is generated!
   In UP population,
	 new pt413 is generated!
	 new pt414 is generated!
	 new pt415 is generated!

	after generation #182...
	updated population= 586
	total BP population after mortality= 294
	number of distinguishable pt in BP population= 102
	number of distinguishable pt in UP population= 26


-Generation #3 - 183 : start with 294 individuals

During meiosis...
   In BP population,
	 new pt379 is generated!
	 new pt380 is generated!
	 new pt381 is generated!
   In UP population,
	 new pt416 is generated!
	 new pt417 is generated!
	 new pt418 is generated!
	 new pt419 is generated!
	 new pt420 is generated!

	after generation #183...
	updated population= 588
	total BP population after mortality= 292
	number of distinguishable pt in BP population= 105
	number of distinguishable pt in UP population= 25


-Generation #3 - 184 : start with 292 individuals

During meiosis...
   In BP population,
	 new pt382 is generated!
   In UP population,
	 new pt421 is generated!

	after generation #184...
	updated population= 584
	total BP population after mortality= 286
	number of distinguishable pt in BP population= 105
	number of distinguishable pt in UP population= 21


-Generation #3 - 185 : start with 286 individuals

During meiosis...
   In BP population,
	 new pt383 is generated!
	 new pt384 is generated!
	 new pt385 is generated!
   In UP population,
	 new pt422 is generated!
	 new pt423 is generated!
	 new pt424 is generated!
	 new pt425 is generated!

	after generation #185...
	updated population= 572
	total BP population after mortality= 293
	number of distinguishable pt in BP population= 100
	number of distinguishable pt in UP population= 25


-Generation #3 - 186 : start with 293 individuals

During meiosis...
   In BP population,
	 new pt386 is generated!
	 new pt387 is generated!
	 new pt388 is generated!
	 new pt389 is generated!
	 new pt390 is generated!
   In UP population,
	 new pt426 is generated!
	 new pt427 is generated!
	 new pt428 is generated!
	 new pt429 is generated!
	 new pt430 is generated!

	after generation #186...
	updated population= 586
	total BP population after mortality= 294
	number of distinguishable pt in BP population= 99
	number of distinguishable pt in UP population= 23


-Generation #3 - 187 : start with 294 individuals

During meiosis...
   In BP population,
	 new pt391 is generated!
	 new pt392 is generated!
   In UP population,
	 new pt431 is generated!
	 new pt432 is generated!
	 new pt433 is generated!
	 new pt434 is generated!
	 new pt435 is generated!

	after generation #187...
	updated population= 588
	total BP population after mortality= 287
	number of distinguishable pt in BP population= 89
	number of distinguishable pt in UP population= 18


-Generation #3 - 188 : start with 287 individuals

During meiosis...
   In BP population,
	 new pt393 is generated!
	 new pt394 is generated!
   In UP population,
	 new pt436 is generated!
	 new pt437 is generated!

	after generation #188...
	updated population= 574
	total BP population after mortality= 290
	number of distinguishable pt in BP population= 89
	number of distinguishable pt in UP population= 19


-Generation #3 - 189 : start with 290 individuals

During meiosis...
   In BP population,
	 new pt395 is generated!
   In UP population,
	 new pt438 is generated!

	after generation #189...
	updated population= 580
	total BP population after mortality= 296
	number of distinguishable pt in BP population= 102
	number of distinguishable pt in UP population= 22


-Generation #3 - 190 : start with 296 individuals

During meiosis...
   In BP population,
	 new pt396 is generated!
   In UP population,
	 new pt439 is generated!
	 new pt440 is generated!
	 new pt441 is generated!

	after generation #190...
	updated population= 592
	total BP population after mortality= 295
	number of distinguishable pt in BP population= 109
	number of distinguishable pt in UP population= 17


-Generation #3 - 191 : start with 295 individuals

During meiosis...
   In BP population,
	 new pt397 is generated!
	 new pt398 is generated!
	 new pt399 is generated!
	 new pt400 is generated!
   In UP population,
	 new pt442 is generated!
	 new pt443 is generated!
	 new pt444 is generated!

	after generation #191...
	updated population= 590
	total BP population after mortality= 296
	number of distinguishable pt in BP population= 94
	number of distinguishable pt in UP population= 20


-Generation #3 - 192 : start with 296 individuals

During meiosis...
   In BP population,
	 new pt401 is generated!
   In UP population,
	 new pt445 is generated!
	 new pt446 is generated!
	 new pt447 is generated!
	 new pt448 is generated!

	after generation #192...
	updated population= 592
	total BP population after mortality= 288
	number of distinguishable pt in BP population= 80
	number of distinguishable pt in UP population= 17


-Generation #3 - 193 : start with 288 individuals

During meiosis...
   In BP population,
	 new pt402 is generated!
   In UP population,
	 new pt449 is generated!

	after generation #193...
	updated population= 576
	total BP population after mortality= 286
	number of distinguishable pt in BP population= 65
	number of distinguishable pt in UP population= 14


-Generation #3 - 194 : start with 286 individuals

During meiosis...
   In BP population,
	 new pt403 is generated!
	 new pt404 is generated!
	 new pt405 is generated!
	 new pt406 is generated!
	 new pt407 is generated!
   In UP population,
	 new pt450 is generated!

	after generation #194...
	updated population= 572
	total BP population after mortality= 284
	number of distinguishable pt in BP population= 71
	number of distinguishable pt in UP population= 15


-Generation #3 - 195 : start with 284 individuals

During meiosis...
   In BP population,
   In UP population,
	 new pt451 is generated!
	 new pt452 is generated!
	 new pt453 is generated!
	 new pt454 is generated!
	 new pt455 is generated!
	 new pt456 is generated!
	 new pt457 is generated!

	after generation #195...
	updated population= 568
	total BP population after mortality= 273
	number of distinguishable pt in BP population= 83
	number of distinguishable pt in UP population= 21


-Generation #3 - 196 : start with 273 individuals

During meiosis...
   In BP population,
	 new pt408 is generated!
	 new pt409 is generated!
	 new pt410 is generated!
	 new pt411 is generated!
   In UP population,
	 new pt458 is generated!

	after generation #196...
	updated population= 546
	total BP population after mortality= 274
	number of distinguishable pt in BP population= 90
	number of distinguishable pt in UP population= 23


-Generation #3 - 197 : start with 274 individuals

During meiosis...
   In BP population,
	 new pt412 is generated!
	 new pt413 is generated!
	 new pt414 is generated!
	 new pt415 is generated!
	 new pt416 is generated!
	 new pt417 is generated!
   In UP population,
	 new pt459 is generated!
	 new pt460 is generated!
	 new pt461 is generated!
	 new pt462 is generated!
	 new pt463 is generated!

	after generation #197...
	updated population= 548
	total BP population after mortality= 273
	number of distinguishable pt in BP population= 92
	number of distinguishable pt in UP population= 23


-Generation #3 - 198 : start with 273 individuals

During meiosis...
   In BP population,
	 new pt418 is generated!
	 new pt419 is generated!
	 new pt420 is generated!
	 new pt421 is generated!
   In UP population,
	 new pt464 is generated!
	 new pt465 is generated!

	after generation #198...
	updated population= 546
	total BP population after mortality= 274
	number of distinguishable pt in BP population= 79
	number of distinguishable pt in UP population= 25


-Generation #3 - 199 : start with 274 individuals

During meiosis...
   In BP population,
	 new pt422 is generated!
	 new pt423 is generated!
	 new pt424 is generated!
   In UP population,
	 new pt466 is generated!
	 new pt467 is generated!
	 new pt468 is generated!
	 new pt469 is generated!
	 new pt470 is generated!

	after generation #199...
	updated population= 548
	total BP population after mortality= 275
	number of distinguishable pt in BP population= 77
	number of distinguishable pt in UP population= 27


-Generation #3 - 200 : start with 275 individuals

During meiosis...
   In BP population,
	 new pt425 is generated!
	 new pt426 is generated!
	 new pt427 is generated!
	 new pt428 is generated!
	 new pt429 is generated!
	 new pt430 is generated!
   In UP population,
	 new pt471 is generated!
	 new pt472 is generated!

	after generation #200...
	updated population= 550
	total BP population after mortality= 272
	number of distinguishable pt in BP population= 64
	number of distinguishable pt in UP population= 22


---------------------------The replication 3 ends---------------------------

--------------------------------Replicate #4--------------------------------

initial 200 individuals are generated in both BP/UP population respectively


-Generation #4 - 1 : start with 200 individuals

During meiosis...
   In BP population,
	 new pt2 is generated!
	 new pt3 is generated!
   In UP population,
	 new pt2 is generated!
	 new pt3 is generated!

	after generation #1...
	updated population= 400
	total BP population after mortality= 205
	number of distinguishable pt in BP population= 3
	number of distinguishable pt in UP population= 3


-Generation #4 - 2 : start with 205 individuals

During meiosis...
   In BP population,
	 new pt4 is generated!
	 new pt5 is generated!
	 new pt6 is generated!
   In UP population,
	 new pt4 is generated!

	after generation #2...
	updated population= 410
	total BP population after mortality= 201
	number of distinguishable pt in BP population= 4
	number of distinguishable pt in UP population= 3


-Generation #4 - 3 : start with 201 individuals

During meiosis...
   In BP population,
	 new pt7 is generated!
   In UP population,
	 new pt5 is generated!
	 new pt6 is generated!
	 new pt7 is generated!

	after generation #3...
	updated population= 402
	total BP population after mortality= 211
	number of distinguishable pt in BP population= 5
	number of distinguishable pt in UP population= 5


-Generation #4 - 4 : start with 211 individuals

During meiosis...
   In BP population,
   In UP population,
	 new pt8 is generated!

	after generation #4...
	updated population= 422
	total BP population after mortality= 217
	number of distinguishable pt in BP population= 4
	number of distinguishable pt in UP population= 5


-Generation #4 - 5 : start with 217 individuals

During meiosis...
   In BP population,
	 new pt8 is generated!
	 new pt9 is generated!
	 new pt10 is generated!
	 new pt11 is generated!
   In UP population,
	 new pt9 is generated!
	 new pt10 is generated!
	 new pt11 is generated!
	 new pt12 is generated!
	 new pt13 is generated!

	after generation #5...
	updated population= 434
	total BP population after mortality= 220
	number of distinguishable pt in BP population= 7
	number of distinguishable pt in UP population= 8


-Generation #4 - 6 : start with 220 individuals

During meiosis...
   In BP population,
	 new pt12 is generated!
	 new pt13 is generated!
	 new pt14 is generated!
	 new pt15 is generated!
   In UP population,
	 new pt14 is generated!
	 new pt15 is generated!
	 new pt16 is generated!

	after generation #6...
	updated population= 440
	total BP population after mortality= 222
	number of distinguishable pt in BP population= 4
	number of distinguishable pt in UP population= 9


-Generation #4 - 7 : start with 222 individuals

During meiosis...
   In BP population,
	 new pt16 is generated!
   In UP population,
	 new pt17 is generated!

	after generation #7...
	updated population= 444
	total BP population after mortality= 217
	number of distinguishable pt in BP population= 4
	number of distinguishable pt in UP population= 7


-Generation #4 - 8 : start with 217 individuals

During meiosis...
   In BP population,
	 new pt17 is generated!
   In UP population,
	 new pt18 is generated!

	after generation #8...
	updated population= 434
	total BP population after mortality= 215
	number of distinguishable pt in BP population= 5
	number of distinguishable pt in UP population= 6


-Generation #4 - 9 : start with 215 individuals

During meiosis...
   In BP population,
	 new pt18 is generated!
	 new pt19 is generated!
	 new pt20 is generated!
   In UP population,
	 new pt19 is generated!
	 new pt20 is generated!

	after generation #9...
	updated population= 430
	total BP population after mortality= 218
	number of distinguishable pt in BP population= 9
	number of distinguishable pt in UP population= 8


-Generation #4 - 10 : start with 218 individuals

During meiosis...
   In BP population,
	 new pt21 is generated!
	 new pt22 is generated!
	 new pt23 is generated!
   In UP population,
	 new pt21 is generated!
	 new pt22 is generated!
	 new pt23 is generated!
	 new pt24 is generated!

	after generation #10...
	updated population= 436
	total BP population after mortality= 214
	number of distinguishable pt in BP population= 11
	number of distinguishable pt in UP population= 10


-Generation #4 - 11 : start with 214 individuals

During meiosis...
   In BP population,
	 new pt24 is generated!
	 new pt25 is generated!
	 new pt26 is generated!
   In UP population,
	 new pt25 is generated!
	 new pt26 is generated!
	 new pt27 is generated!

	after generation #11...
	updated population= 428
	total BP population after mortality= 221
	number of distinguishable pt in BP population= 14
	number of distinguishable pt in UP population= 12


-Generation #4 - 12 : start with 221 individuals

During meiosis...
   In BP population,
	 new pt27 is generated!
	 new pt28 is generated!
   In UP population,
	 new pt28 is generated!
	 new pt29 is generated!
	 new pt30 is generated!

	after generation #12...
	updated population= 442
	total BP population after mortality= 218
	number of distinguishable pt in BP population= 13
	number of distinguishable pt in UP population= 12


-Generation #4 - 13 : start with 218 individuals

During meiosis...
   In BP population,
	 new pt29 is generated!
	 new pt30 is generated!
   In UP population,
	 new pt31 is generated!

	after generation #13...
	updated population= 436
	total BP population after mortality= 213
	number of distinguishable pt in BP population= 10
	number of distinguishable pt in UP population= 11


-Generation #4 - 14 : start with 213 individuals

During meiosis...
   In BP population,
	 new pt31 is generated!
   In UP population,

	after generation #14...
	updated population= 426
	total BP population after mortality= 207
	number of distinguishable pt in BP population= 8
	number of distinguishable pt in UP population= 7


-Generation #4 - 15 : start with 207 individuals

During meiosis...
   In BP population,
	 new pt32 is generated!
	 new pt33 is generated!
   In UP population,

	after generation #15...
	updated population= 414
	total BP population after mortality= 206
	number of distinguishable pt in BP population= 10
	number of distinguishable pt in UP population= 7


-Generation #4 - 16 : start with 206 individuals

During meiosis...
   In BP population,
	 new pt34 is generated!
	 new pt35 is generated!
	 new pt36 is generated!
	 new pt37 is generated!
   In UP population,
	 new pt32 is generated!
	 new pt33 is generated!

	after generation #16...
	updated population= 412
	total BP population after mortality= 205
	number of distinguishable pt in BP population= 15
	number of distinguishable pt in UP population= 8


-Generation #4 - 17 : start with 205 individuals

During meiosis...
   In BP population,
	 new pt38 is generated!
	 new pt39 is generated!
	 new pt40 is generated!
   In UP population,
	 new pt34 is generated!

	after generation #17...
	updated population= 410
	total BP population after mortality= 207
	number of distinguishable pt in BP population= 20
	number of distinguishable pt in UP population= 10


-Generation #4 - 18 : start with 207 individuals

During meiosis...
   In BP population,
	 new pt41 is generated!
	 new pt42 is generated!
	 new pt43 is generated!
   In UP population,
	 new pt35 is generated!
	 new pt36 is generated!
	 new pt37 is generated!
	 new pt38 is generated!

	after generation #18...
	updated population= 414
	total BP population after mortality= 199
	number of distinguishable pt in BP population= 15
	number of distinguishable pt in UP population= 7


-Generation #4 - 19 : start with 199 individuals

During meiosis...
   In BP population,
	 new pt44 is generated!
   In UP population,
	 new pt39 is generated!
	 new pt40 is generated!
	 new pt41 is generated!

	after generation #19...
	updated population= 398
	total BP population after mortality= 200
	number of distinguishable pt in BP population= 14
	number of distinguishable pt in UP population= 10


-Generation #4 - 20 : start with 200 individuals

During meiosis...
   In BP population,
	 new pt45 is generated!
	 new pt46 is generated!
   In UP population,
	 new pt42 is generated!
	 new pt43 is generated!
	 new pt44 is generated!
	 new pt45 is generated!

	after generation #20...
	updated population= 400
	total BP population after mortality= 192
	number of distinguishable pt in BP population= 17
	number of distinguishable pt in UP population= 9


-Generation #4 - 21 : start with 192 individuals

During meiosis...
   In BP population,
	 new pt47 is generated!
   In UP population,
	 new pt46 is generated!
	 new pt47 is generated!

	after generation #21...
	updated population= 384
	total BP population after mortality= 186
	number of distinguishable pt in BP population= 11
	number of distinguishable pt in UP population= 10


-Generation #4 - 22 : start with 186 individuals

During meiosis...
   In BP population,
	 new pt48 is generated!
	 new pt49 is generated!
   In UP population,

	after generation #22...
	updated population= 372
	total BP population after mortality= 180
	number of distinguishable pt in BP population= 14
	number of distinguishable pt in UP population= 9


-Generation #4 - 23 : start with 180 individuals

During meiosis...
   In BP population,
	 new pt50 is generated!
	 new pt51 is generated!
   In UP population,
	 new pt48 is generated!
	 new pt49 is generated!
	 new pt50 is generated!

	after generation #23...
	updated population= 360
	total BP population after mortality= 176
	number of distinguishable pt in BP population= 14
	number of distinguishable pt in UP population= 9


-Generation #4 - 24 : start with 176 individuals

During meiosis...
   In BP population,
	 new pt52 is generated!
	 new pt53 is generated!
	 new pt54 is generated!
	 new pt55 is generated!
   In UP population,

	after generation #24...
	updated population= 352
	total BP population after mortality= 179
	number of distinguishable pt in BP population= 18
	number of distinguishable pt in UP population= 10


-Generation #4 - 25 : start with 179 individuals

During meiosis...
   In BP population,
	 new pt56 is generated!
   In UP population,
	 new pt51 is generated!

	after generation #25...
	updated population= 358
	total BP population after mortality= 180
	number of distinguishable pt in BP population= 19
	number of distinguishable pt in UP population= 10


-Generation #4 - 26 : start with 180 individuals

During meiosis...
   In BP population,
   In UP population,
	 new pt52 is generated!

	after generation #26...
	updated population= 360
	total BP population after mortality= 179
	number of distinguishable pt in BP population= 20
	number of distinguishable pt in UP population= 8


-Generation #4 - 27 : start with 179 individuals

During meiosis...
   In BP population,
	 new pt57 is generated!
	 new pt58 is generated!
	 new pt59 is generated!
   In UP population,
	 new pt53 is generated!
	 new pt54 is generated!
	 new pt55 is generated!
	 new pt56 is generated!

	after generation #27...
	updated population= 358
	total BP population after mortality= 187
	number of distinguishable pt in BP population= 26
	number of distinguishable pt in UP population= 12


-Generation #4 - 28 : start with 187 individuals

During meiosis...
   In BP population,
   In UP population,
	 new pt57 is generated!
	 new pt58 is generated!
	 new pt59 is generated!

	after generation #28...
	updated population= 374
	total BP population after mortality= 189
	number of distinguishable pt in BP population= 18
	number of distinguishable pt in UP population= 11


-Generation #4 - 29 : start with 189 individuals

During meiosis...
   In BP population,
	 new pt60 is generated!
	 new pt61 is generated!
	 new pt62 is generated!
   In UP population,
	 new pt60 is generated!

	after generation #29...
	updated population= 378
	total BP population after mortality= 192
	number of distinguishable pt in BP population= 14
	number of distinguishable pt in UP population= 13


-Generation #4 - 30 : start with 192 individuals

During meiosis...
   In BP population,
	 new pt63 is generated!
	 new pt64 is generated!
   In UP population,
	 new pt61 is generated!
	 new pt62 is generated!
	 new pt63 is generated!

	after generation #30...
	updated population= 384
	total BP population after mortality= 192
	number of distinguishable pt in BP population= 14
	number of distinguishable pt in UP population= 11


-Generation #4 - 31 : start with 192 individuals

During meiosis...
   In BP population,
	 new pt65 is generated!
   In UP population,
	 new pt64 is generated!
	 new pt65 is generated!

	after generation #31...
	updated population= 384
	total BP population after mortality= 200
	number of distinguishable pt in BP population= 14
	number of distinguishable pt in UP population= 15


-Generation #4 - 32 : start with 200 individuals

During meiosis...
   In BP population,
   In UP population,
	 new pt66 is generated!

	after generation #32...
	updated population= 400
	total BP population after mortality= 201
	number of distinguishable pt in BP population= 11
	number of distinguishable pt in UP population= 12


-Generation #4 - 33 : start with 201 individuals

During meiosis...
   In BP population,
	 new pt66 is generated!
   In UP population,
	 new pt67 is generated!
	 new pt68 is generated!
	 new pt69 is generated!
	 new pt70 is generated!

	after generation #33...
	updated population= 402
	total BP population after mortality= 199
	number of distinguishable pt in BP population= 12
	number of distinguishable pt in UP population= 10


-Generation #4 - 34 : start with 199 individuals

During meiosis...
   In BP population,
	 new pt67 is generated!
   In UP population,
	 new pt71 is generated!

	after generation #34...
	updated population= 398
	total BP population after mortality= 198
	number of distinguishable pt in BP population= 13
	number of distinguishable pt in UP population= 10


-Generation #4 - 35 : start with 198 individuals

During meiosis...
   In BP population,
	 new pt68 is generated!
	 new pt69 is generated!
	 new pt70 is generated!
	 new pt71 is generated!
   In UP population,
	 new pt72 is generated!
	 new pt73 is generated!

	after generation #35...
	updated population= 396
	total BP population after mortality= 192
	number of distinguishable pt in BP population= 13
	number of distinguishable pt in UP population= 11


-Generation #4 - 36 : start with 192 individuals

During meiosis...
   In BP population,
	 new pt72 is generated!
	 new pt73 is generated!
   In UP population,
	 new pt74 is generated!

	after generation #36...
	updated population= 384
	total BP population after mortality= 196
	number of distinguishable pt in BP population= 14
	number of distinguishable pt in UP population= 14


-Generation #4 - 37 : start with 196 individuals

During meiosis...
   In BP population,
	 new pt74 is generated!
	 new pt75 is generated!
   In UP population,

	after generation #37...
	updated population= 392
	total BP population after mortality= 194
	number of distinguishable pt in BP population= 14
	number of distinguishable pt in UP population= 10


-Generation #4 - 38 : start with 194 individuals

During meiosis...
   In BP population,
	 new pt76 is generated!
	 new pt77 is generated!
	 new pt78 is generated!
	 new pt79 is generated!
   In UP population,
	 new pt75 is generated!
	 new pt76 is generated!
	 new pt77 is generated!
	 new pt78 is generated!
	 new pt79 is generated!
	 new pt80 is generated!

	after generation #38...
	updated population= 388
	total BP population after mortality= 195
	number of distinguishable pt in BP population= 12
	number of distinguishable pt in UP population= 15


-Generation #4 - 39 : start with 195 individuals

During meiosis...
   In BP population,
	 new pt80 is generated!
   In UP population,
	 new pt81 is generated!
	 new pt82 is generated!
	 new pt83 is generated!

	after generation #39...
	updated population= 390
	total BP population after mortality= 199
	number of distinguishable pt in BP population= 13
	number of distinguishable pt in UP population= 19


-Generation #4 - 40 : start with 199 individuals

During meiosis...
   In BP population,
   In UP population,
	 new pt84 is generated!
	 new pt85 is generated!
	 new pt86 is generated!
	 new pt87 is generated!

	after generation #40...
	updated population= 398
	total BP population after mortality= 195
	number of distinguishable pt in BP population= 12
	number of distinguishable pt in UP population= 16


-Generation #4 - 41 : start with 195 individuals

During meiosis...
   In BP population,
	 new pt81 is generated!
   In UP population,
	 new pt88 is generated!
	 new pt89 is generated!

	after generation #41...
	updated population= 390
	total BP population after mortality= 198
	number of distinguishable pt in BP population= 13
	number of distinguishable pt in UP population= 20


-Generation #4 - 42 : start with 198 individuals

During meiosis...
   In BP population,
   In UP population,
	 new pt90 is generated!
	 new pt91 is generated!

	after generation #42...
	updated population= 396
	total BP population after mortality= 196
	number of distinguishable pt in BP population= 15
	number of distinguishable pt in UP population= 18


-Generation #4 - 43 : start with 196 individuals

During meiosis...
   In BP population,
	 new pt82 is generated!
	 new pt83 is generated!
	 new pt84 is generated!
	 new pt85 is generated!
	 new pt86 is generated!
   In UP population,
	 new pt92 is generated!

	after generation #43...
	updated population= 392
	total BP population after mortality= 194
	number of distinguishable pt in BP population= 16
	number of distinguishable pt in UP population= 17


-Generation #4 - 44 : start with 194 individuals

During meiosis...
   In BP population,
	 new pt87 is generated!
   In UP population,

	after generation #44...
	updated population= 388
	total BP population after mortality= 190
	number of distinguishable pt in BP population= 20
	number of distinguishable pt in UP population= 15


-Generation #4 - 45 : start with 190 individuals

During meiosis...
   In BP population,
   In UP population,
	 new pt93 is generated!
	 new pt94 is generated!

	after generation #45...
	updated population= 380
	total BP population after mortality= 187
	number of distinguishable pt in BP population= 20
	number of distinguishable pt in UP population= 16


-Generation #4 - 46 : start with 187 individuals

During meiosis...
   In BP population,
	 new pt88 is generated!
	 new pt89 is generated!
   In UP population,
	 new pt95 is generated!
	 new pt96 is generated!
	 new pt97 is generated!

	after generation #46...
	updated population= 374
	total BP population after mortality= 185
	number of distinguishable pt in BP population= 20
	number of distinguishable pt in UP population= 14


-Generation #4 - 47 : start with 185 individuals

During meiosis...
   In BP population,
   In UP population,

	after generation #47...
	updated population= 370
	total BP population after mortality= 181
	number of distinguishable pt in BP population= 13
	number of distinguishable pt in UP population= 14


-Generation #4 - 48 : start with 181 individuals

During meiosis...
   In BP population,
   In UP population,
	 new pt98 is generated!
	 new pt99 is generated!
	 new pt100 is generated!
	 new pt101 is generated!
	 new pt102 is generated!

	after generation #48...
	updated population= 362
	total BP population after mortality= 189
	number of distinguishable pt in BP population= 16
	number of distinguishable pt in UP population= 22


-Generation #4 - 49 : start with 189 individuals

During meiosis...
   In BP population,
	 new pt90 is generated!
   In UP population,
	 new pt103 is generated!
	 new pt104 is generated!

	after generation #49...
	updated population= 378
	total BP population after mortality= 196
	number of distinguishable pt in BP population= 16
	number of distinguishable pt in UP population= 22


-Generation #4 - 50 : start with 196 individuals

During meiosis...
   In BP population,
	 new pt91 is generated!
   In UP population,
	 new pt105 is generated!
	 new pt106 is generated!
	 new pt107 is generated!

	after generation #50...
	updated population= 392
	total BP population after mortality= 197
	number of distinguishable pt in BP population= 16
	number of distinguishable pt in UP population= 19


-Generation #4 - 51 : start with 197 individuals

During meiosis...
   In BP population,
	 new pt92 is generated!
	 new pt93 is generated!
	 new pt94 is generated!
	 new pt95 is generated!
   In UP population,
	 new pt108 is generated!
	 new pt109 is generated!
	 new pt110 is generated!

	after generation #51...
	updated population= 394
	total BP population after mortality= 198
	number of distinguishable pt in BP population= 16
	number of distinguishable pt in UP population= 18


-Generation #4 - 52 : start with 198 individuals

During meiosis...
   In BP population,
   In UP population,
	 new pt111 is generated!
	 new pt112 is generated!
	 new pt113 is generated!

	after generation #52...
	updated population= 396
	total BP population after mortality= 196
	number of distinguishable pt in BP population= 14
	number of distinguishable pt in UP population= 16


-Generation #4 - 53 : start with 196 individuals

During meiosis...
   In BP population,
	 new pt96 is generated!
	 new pt97 is generated!
   In UP population,
	 new pt114 is generated!
	 new pt115 is generated!
	 new pt116 is generated!
	 new pt117 is generated!

	after generation #53...
	updated population= 392
	total BP population after mortality= 201
	number of distinguishable pt in BP population= 18
	number of distinguishable pt in UP population= 24


-Generation #4 - 54 : start with 201 individuals

During meiosis...
   In BP population,
	 new pt98 is generated!
	 new pt99 is generated!
   In UP population,
	 new pt118 is generated!
	 new pt119 is generated!

	after generation #54...
	updated population= 402
	total BP population after mortality= 207
	number of distinguishable pt in BP population= 19
	number of distinguishable pt in UP population= 23


-Generation #4 - 55 : start with 207 individuals

During meiosis...
   In BP population,
	 new pt100 is generated!
	 new pt101 is generated!
   In UP population,
	 new pt120 is generated!

	after generation #55...
	updated population= 414
	total BP population after mortality= 212
	number of distinguishable pt in BP population= 21
	number of distinguishable pt in UP population= 19


-Generation #4 - 56 : start with 212 individuals

During meiosis...
   In BP population,
	 new pt102 is generated!
	 new pt103 is generated!
	 new pt104 is generated!
	 new pt105 is generated!
   In UP population,
	 new pt121 is generated!
	 new pt122 is generated!

	after generation #56...
	updated population= 424
	total BP population after mortality= 213
	number of distinguishable pt in BP population= 23
	number of distinguishable pt in UP population= 18


-Generation #4 - 57 : start with 213 individuals

During meiosis...
   In BP population,
	 new pt106 is generated!
   In UP population,
	 new pt123 is generated!
	 new pt124 is generated!
	 new pt125 is generated!
	 new pt126 is generated!

	after generation #57...
	updated population= 426
	total BP population after mortality= 220
	number of distinguishable pt in BP population= 20
	number of distinguishable pt in UP population= 24


-Generation #4 - 58 : start with 220 individuals

During meiosis...
   In BP population,
	 new pt107 is generated!
   In UP population,
	 new pt127 is generated!
	 new pt128 is generated!

	after generation #58...
	updated population= 440
	total BP population after mortality= 214
	number of distinguishable pt in BP population= 19
	number of distinguishable pt in UP population= 18


-Generation #4 - 59 : start with 214 individuals

During meiosis...
   In BP population,
   In UP population,
	 new pt129 is generated!

	after generation #59...
	updated population= 428
	total BP population after mortality= 216
	number of distinguishable pt in BP population= 16
	number of distinguishable pt in UP population= 16


-Generation #4 - 60 : start with 216 individuals

During meiosis...
   In BP population,
	 new pt108 is generated!
	 new pt109 is generated!
	 new pt110 is generated!
	 new pt111 is generated!
	 new pt112 is generated!
	 new pt113 is generated!
   In UP population,
	 new pt130 is generated!
	 new pt131 is generated!
	 new pt132 is generated!
	 new pt133 is generated!

	after generation #60...
	updated population= 432
	total BP population after mortality= 210
	number of distinguishable pt in BP population= 20
	number of distinguishable pt in UP population= 14


-Generation #4 - 61 : start with 210 individuals

During meiosis...
   In BP population,
	 new pt114 is generated!
   In UP population,
	 new pt134 is generated!
	 new pt135 is generated!

	after generation #61...
	updated population= 420
	total BP population after mortality= 211
	number of distinguishable pt in BP population= 21
	number of distinguishable pt in UP population= 16


-Generation #4 - 62 : start with 211 individuals

During meiosis...
   In BP population,
	 new pt115 is generated!
	 new pt116 is generated!
   In UP population,

	after generation #62...
	updated population= 422
	total BP population after mortality= 206
	number of distinguishable pt in BP population= 20
	number of distinguishable pt in UP population= 13


-Generation #4 - 63 : start with 206 individuals

During meiosis...
   In BP population,
   In UP population,
	 new pt136 is generated!
	 new pt137 is generated!
	 new pt138 is generated!
	 new pt139 is generated!

	after generation #63...
	updated population= 412
	total BP population after mortality= 208
	number of distinguishable pt in BP population= 13
	number of distinguishable pt in UP population= 16


-Generation #4 - 64 : start with 208 individuals

During meiosis...
   In BP population,
   In UP population,
	 new pt140 is generated!
	 new pt141 is generated!
	 new pt142 is generated!

	after generation #64...
	updated population= 416
	total BP population after mortality= 209
	number of distinguishable pt in BP population= 14
	number of distinguishable pt in UP population= 15


-Generation #4 - 65 : start with 209 individuals

During meiosis...
   In BP population,
	 new pt117 is generated!
   In UP population,
	 new pt143 is generated!

	after generation #65...
	updated population= 418
	total BP population after mortality= 207
	number of distinguishable pt in BP population= 13
	number of distinguishable pt in UP population= 14


-Generation #4 - 66 : start with 207 individuals

During meiosis...
   In BP population,
	 new pt118 is generated!
   In UP population,
	 new pt144 is generated!

	after generation #66...
	updated population= 414
	total BP population after mortality= 207
	number of distinguishable pt in BP population= 11
	number of distinguishable pt in UP population= 12


-Generation #4 - 67 : start with 207 individuals

During meiosis...
   In BP population,
	 new pt119 is generated!
	 new pt120 is generated!
	 new pt121 is generated!
	 new pt122 is generated!
	 new pt123 is generated!
   In UP population,
	 new pt145 is generated!

	after generation #67...
	updated population= 414
	total BP population after mortality= 200
	number of distinguishable pt in BP population= 18
	number of distinguishable pt in UP population= 12


-Generation #4 - 68 : start with 200 individuals

During meiosis...
   In BP population,
	 new pt124 is generated!
   In UP population,
	 new pt146 is generated!
	 new pt147 is generated!
	 new pt148 is generated!
	 new pt149 is generated!

	after generation #68...
	updated population= 400
	total BP population after mortality= 206
	number of distinguishable pt in BP population= 19
	number of distinguishable pt in UP population= 19


-Generation #4 - 69 : start with 206 individuals

During meiosis...
   In BP population,
	 new pt125 is generated!
	 new pt126 is generated!
	 new pt127 is generated!
	 new pt128 is generated!
	 new pt129 is generated!
   In UP population,
	 new pt150 is generated!

	after generation #69...
	updated population= 412
	total BP population after mortality= 213
	number of distinguishable pt in BP population= 23
	number of distinguishable pt in UP population= 18


-Generation #4 - 70 : start with 213 individuals

During meiosis...
   In BP population,
	 new pt130 is generated!
   In UP population,
	 new pt151 is generated!
	 new pt152 is generated!

	after generation #70...
	updated population= 426
	total BP population after mortality= 207
	number of distinguishable pt in BP population= 26
	number of distinguishable pt in UP population= 13


-Generation #4 - 71 : start with 207 individuals

During meiosis...
   In BP population,
   In UP population,
	 new pt153 is generated!

	after generation #71...
	updated population= 414
	total BP population after mortality= 210
	number of distinguishable pt in BP population= 18
	number of distinguishable pt in UP population= 12


-Generation #4 - 72 : start with 210 individuals

During meiosis...
   In BP population,
	 new pt131 is generated!
   In UP population,
	 new pt154 is generated!
	 new pt155 is generated!
	 new pt156 is generated!

	after generation #72...
	updated population= 420
	total BP population after mortality= 213
	number of distinguishable pt in BP population= 18
	number of distinguishable pt in UP population= 13


-Generation #4 - 73 : start with 213 individuals

During meiosis...
   In BP population,
	 new pt132 is generated!
	 new pt133 is generated!
   In UP population,
	 new pt157 is generated!
	 new pt158 is generated!
	 new pt159 is generated!
	 new pt160 is generated!
	 new pt161 is generated!
	 new pt162 is generated!
	 new pt163 is generated!

	after generation #73...
	updated population= 426
	total BP population after mortality= 212
	number of distinguishable pt in BP population= 15
	number of distinguishable pt in UP population= 12


-Generation #4 - 74 : start with 212 individuals

During meiosis...
   In BP population,
	 new pt134 is generated!
	 new pt135 is generated!
   In UP population,
	 new pt164 is generated!

	after generation #74...
	updated population= 424
	total BP population after mortality= 206
	number of distinguishable pt in BP population= 20
	number of distinguishable pt in UP population= 12


-Generation #4 - 75 : start with 206 individuals

During meiosis...
   In BP population,
	 new pt136 is generated!
   In UP population,
	 new pt165 is generated!

	after generation #75...
	updated population= 412
	total BP population after mortality= 209
	number of distinguishable pt in BP population= 19
	number of distinguishable pt in UP population= 13


-Generation #4 - 76 : start with 209 individuals

During meiosis...
   In BP population,
	 new pt137 is generated!
	 new pt138 is generated!
	 new pt139 is generated!
   In UP population,
	 new pt166 is generated!
	 new pt167 is generated!

	after generation #76...
	updated population= 418
	total BP population after mortality= 210
	number of distinguishable pt in BP population= 17
	number of distinguishable pt in UP population= 13


-Generation #4 - 77 : start with 210 individuals

During meiosis...
   In BP population,
	 new pt140 is generated!
   In UP population,
	 new pt168 is generated!

	after generation #77...
	updated population= 420
	total BP population after mortality= 208
	number of distinguishable pt in BP population= 17
	number of distinguishable pt in UP population= 10


-Generation #4 - 78 : start with 208 individuals

During meiosis...
   In BP population,
	 new pt141 is generated!
	 new pt142 is generated!
   In UP population,

	after generation #78...
	updated population= 416
	total BP population after mortality= 211
	number of distinguishable pt in BP population= 27
	number of distinguishable pt in UP population= 12


-Generation #4 - 79 : start with 211 individuals

During meiosis...
   In BP population,
	 new pt143 is generated!
   In UP population,
	 new pt169 is generated!
	 new pt170 is generated!
	 new pt171 is generated!

	after generation #79...
	updated population= 422
	total BP population after mortality= 212
	number of distinguishable pt in BP population= 19
	number of distinguishable pt in UP population= 13


-Generation #4 - 80 : start with 212 individuals

During meiosis...
   In BP population,
   In UP population,
	 new pt172 is generated!
	 new pt173 is generated!
	 new pt174 is generated!
	 new pt175 is generated!

	after generation #80...
	updated population= 424
	total BP population after mortality= 215
	number of distinguishable pt in BP population= 18
	number of distinguishable pt in UP population= 17


-Generation #4 - 81 : start with 215 individuals

During meiosis...
   In BP population,
	 new pt144 is generated!
	 new pt145 is generated!
   In UP population,
	 new pt176 is generated!

	after generation #81...
	updated population= 430
	total BP population after mortality= 223
	number of distinguishable pt in BP population= 19
	number of distinguishable pt in UP population= 16


-Generation #4 - 82 : start with 223 individuals

During meiosis...
   In BP population,
	 new pt146 is generated!
	 new pt147 is generated!
   In UP population,
	 new pt177 is generated!
	 new pt178 is generated!

	after generation #82...
	updated population= 446
	total BP population after mortality= 225
	number of distinguishable pt in BP population= 19
	number of distinguishable pt in UP population= 15


-Generation #4 - 83 : start with 225 individuals

During meiosis...
   In BP population,
	 new pt148 is generated!
	 new pt149 is generated!
   In UP population,
	 new pt179 is generated!
	 new pt180 is generated!
	 new pt181 is generated!

	after generation #83...
	updated population= 450
	total BP population after mortality= 219
	number of distinguishable pt in BP population= 22
	number of distinguishable pt in UP population= 15


-Generation #4 - 84 : start with 219 individuals

During meiosis...
   In BP population,
	 new pt150 is generated!
	 new pt151 is generated!
   In UP population,
	 new pt182 is generated!
	 new pt183 is generated!
	 new pt184 is generated!

	after generation #84...
	updated population= 438
	total BP population after mortality= 220
	number of distinguishable pt in BP population= 21
	number of distinguishable pt in UP population= 15


-Generation #4 - 85 : start with 220 individuals

During meiosis...
   In BP population,
   In UP population,
	 new pt185 is generated!
	 new pt186 is generated!
	 new pt187 is generated!

	after generation #85...
	updated population= 440
	total BP population after mortality= 223
	number of distinguishable pt in BP population= 18
	number of distinguishable pt in UP population= 15


-Generation #4 - 86 : start with 223 individuals

During meiosis...
   In BP population,
	 new pt152 is generated!
	 new pt153 is generated!
   In UP population,
	 new pt188 is generated!
	 new pt189 is generated!

	after generation #86...
	updated population= 446
	total BP population after mortality= 227
	number of distinguishable pt in BP population= 15
	number of distinguishable pt in UP population= 15


-Generation #4 - 87 : start with 227 individuals

During meiosis...
   In BP population,
	 new pt154 is generated!
	 new pt155 is generated!
	 new pt156 is generated!
	 new pt157 is generated!
	 new pt158 is generated!
	 new pt159 is generated!
   In UP population,
	 new pt190 is generated!

	after generation #87...
	updated population= 454
	total BP population after mortality= 225
	number of distinguishable pt in BP population= 26
	number of distinguishable pt in UP population= 12


-Generation #4 - 88 : start with 225 individuals

During meiosis...
   In BP population,
	 new pt160 is generated!
   In UP population,
	 new pt191 is generated!
	 new pt192 is generated!
	 new pt193 is generated!

	after generation #88...
	updated population= 450
	total BP population after mortality= 223
	number of distinguishable pt in BP population= 16
	number of distinguishable pt in UP population= 14


-Generation #4 - 89 : start with 223 individuals

During meiosis...
   In BP population,
   In UP population,
	 new pt194 is generated!
	 new pt195 is generated!
	 new pt196 is generated!

	after generation #89...
	updated population= 446
	total BP population after mortality= 219
	number of distinguishable pt in BP population= 11
	number of distinguishable pt in UP population= 15


-Generation #4 - 90 : start with 219 individuals

During meiosis...
   In BP population,
	 new pt161 is generated!
   In UP population,
	 new pt197 is generated!
	 new pt198 is generated!

	after generation #90...
	updated population= 438
	total BP population after mortality= 218
	number of distinguishable pt in BP population= 11
	number of distinguishable pt in UP population= 15


-Generation #4 - 91 : start with 218 individuals

During meiosis...
   In BP population,
	 new pt162 is generated!
   In UP population,

	after generation #91...
	updated population= 436
	total BP population after mortality= 208
	number of distinguishable pt in BP population= 13
	number of distinguishable pt in UP population= 14


-Generation #4 - 92 : start with 208 individuals

During meiosis...
   In BP population,
	 new pt163 is generated!
   In UP population,
	 new pt199 is generated!
	 new pt200 is generated!
	 new pt201 is generated!

	after generation #92...
	updated population= 416
	total BP population after mortality= 210
	number of distinguishable pt in BP population= 15
	number of distinguishable pt in UP population= 19


-Generation #4 - 93 : start with 210 individuals

During meiosis...
   In BP population,
	 new pt164 is generated!
	 new pt165 is generated!
   In UP population,
	 new pt202 is generated!
	 new pt203 is generated!

	after generation #93...
	updated population= 420
	total BP population after mortality= 208
	number of distinguishable pt in BP population= 14
	number of distinguishable pt in UP population= 18


-Generation #4 - 94 : start with 208 individuals

During meiosis...
   In BP population,
	 new pt166 is generated!
	 new pt167 is generated!
   In UP population,
	 new pt204 is generated!
	 new pt205 is generated!
	 new pt206 is generated!
	 new pt207 is generated!
	 new pt208 is generated!
	 new pt209 is generated!

	after generation #94...
	updated population= 416
	total BP population after mortality= 207
	number of distinguishable pt in BP population= 17
	number of distinguishable pt in UP population= 18


-Generation #4 - 95 : start with 207 individuals

During meiosis...
   In BP population,
	 new pt168 is generated!
	 new pt169 is generated!
   In UP population,
	 new pt210 is generated!
	 new pt211 is generated!

	after generation #95...
	updated population= 414
	total BP population after mortality= 206
	number of distinguishable pt in BP population= 16
	number of distinguishable pt in UP population= 16


-Generation #4 - 96 : start with 206 individuals

During meiosis...
   In BP population,
	 new pt170 is generated!
	 new pt171 is generated!
	 new pt172 is generated!
	 new pt173 is generated!
   In UP population,
	 new pt212 is generated!
	 new pt213 is generated!

	after generation #96...
	updated population= 412
	total BP population after mortality= 197
	number of distinguishable pt in BP population= 17
	number of distinguishable pt in UP population= 15


-Generation #4 - 97 : start with 197 individuals

During meiosis...
   In BP population,
	 new pt174 is generated!
   In UP population,
	 new pt214 is generated!

	after generation #97...
	updated population= 394
	total BP population after mortality= 204
	number of distinguishable pt in BP population= 20
	number of distinguishable pt in UP population= 19


-Generation #4 - 98 : start with 204 individuals

During meiosis...
   In BP population,
	 new pt175 is generated!
	 new pt176 is generated!
	 new pt177 is generated!
	 new pt178 is generated!
   In UP population,
	 new pt215 is generated!

	after generation #98...
	updated population= 408
	total BP population after mortality= 205
	number of distinguishable pt in BP population= 23
	number of distinguishable pt in UP population= 17


-Generation #4 - 99 : start with 205 individuals

During meiosis...
   In BP population,
   In UP population,
	 new pt216 is generated!

	after generation #99...
	updated population= 410
	total BP population after mortality= 210
	number of distinguishable pt in BP population= 18
	number of distinguishable pt in UP population= 19


-Generation #4 - 100 : start with 210 individuals

During meiosis...
   In BP population,
	 new pt179 is generated!
   In UP population,
	 new pt217 is generated!

	after generation #100...
	updated population= 420
	total BP population after mortality= 211
	number of distinguishable pt in BP population= 23
	number of distinguishable pt in UP population= 16


-Generation #4 - 101 : start with 211 individuals

During meiosis...
   In BP population,
	 new pt180 is generated!
	 new pt181 is generated!
	 new pt182 is generated!
	 new pt183 is generated!
	 new pt184 is generated!
   In UP population,
	 new pt218 is generated!

	after generation #101...
	updated population= 422
	total BP population after mortality= 211
	number of distinguishable pt in BP population= 26
	number of distinguishable pt in UP population= 14


-Generation #4 - 102 : start with 211 individuals

During meiosis...
   In BP population,
	 new pt185 is generated!
   In UP population,
	 new pt219 is generated!
	 new pt220 is generated!
	 new pt221 is generated!

	after generation #102...
	updated population= 422
	total BP population after mortality= 213
	number of distinguishable pt in BP population= 26
	number of distinguishable pt in UP population= 17


-Generation #4 - 103 : start with 213 individuals

During meiosis...
   In BP population,
	 new pt186 is generated!
	 new pt187 is generated!
   In UP population,
	 new pt222 is generated!
	 new pt223 is generated!

	after generation #103...
	updated population= 426
	total BP population after mortality= 210
	number of distinguishable pt in BP population= 30
	number of distinguishable pt in UP population= 16


-Generation #4 - 104 : start with 210 individuals

During meiosis...
   In BP population,
	 new pt188 is generated!
   In UP population,
	 new pt224 is generated!
	 new pt225 is generated!

	after generation #104...
	updated population= 420
	total BP population after mortality= 216
	number of distinguishable pt in BP population= 29
	number of distinguishable pt in UP population= 21


-Generation #4 - 105 : start with 216 individuals

During meiosis...
   In BP population,
	 new pt189 is generated!
	 new pt190 is generated!
	 new pt191 is generated!
   In UP population,
	 new pt226 is generated!
	 new pt227 is generated!
	 new pt228 is generated!

	after generation #105...
	updated population= 432
	total BP population after mortality= 220
	number of distinguishable pt in BP population= 36
	number of distinguishable pt in UP population= 22


-Generation #4 - 106 : start with 220 individuals

During meiosis...
   In BP population,
	 new pt192 is generated!
	 new pt193 is generated!
	 new pt194 is generated!
   In UP population,

	after generation #106...
	updated population= 440
	total BP population after mortality= 223
	number of distinguishable pt in BP population= 38
	number of distinguishable pt in UP population= 20


-Generation #4 - 107 : start with 223 individuals

During meiosis...
   In BP population,
	 new pt195 is generated!
   In UP population,
	 new pt229 is generated!
	 new pt230 is generated!
	 new pt231 is generated!
	 new pt232 is generated!
	 new pt233 is generated!

	after generation #107...
	updated population= 446
	total BP population after mortality= 231
	number of distinguishable pt in BP population= 31
	number of distinguishable pt in UP population= 22


-Generation #4 - 108 : start with 231 individuals

During meiosis...
   In BP population,
	 new pt196 is generated!
	 new pt197 is generated!
   In UP population,
	 new pt234 is generated!
	 new pt235 is generated!

	after generation #108...
	updated population= 462
	total BP population after mortality= 230
	number of distinguishable pt in BP population= 34
	number of distinguishable pt in UP population= 16


-Generation #4 - 109 : start with 230 individuals

During meiosis...
   In BP population,
   In UP population,
	 new pt236 is generated!
	 new pt237 is generated!
	 new pt238 is generated!
	 new pt239 is generated!

	after generation #109...
	updated population= 460
	total BP population after mortality= 231
	number of distinguishable pt in BP population= 27
	number of distinguishable pt in UP population= 18


-Generation #4 - 110 : start with 231 individuals

During meiosis...
   In BP population,
	 new pt198 is generated!
	 new pt199 is generated!
   In UP population,

	after generation #110...
	updated population= 462
	total BP population after mortality= 238
	number of distinguishable pt in BP population= 31
	number of distinguishable pt in UP population= 18


-Generation #4 - 111 : start with 238 individuals

During meiosis...
   In BP population,
   In UP population,
	 new pt240 is generated!

	after generation #111...
	updated population= 476
	total BP population after mortality= 244
	number of distinguishable pt in BP population= 25
	number of distinguishable pt in UP population= 17


-Generation #4 - 112 : start with 244 individuals

During meiosis...
   In BP population,
	 new pt200 is generated!
	 new pt201 is generated!
	 new pt202 is generated!
	 new pt203 is generated!
   In UP population,
	 new pt241 is generated!

	after generation #112...
	updated population= 488
	total BP population after mortality= 243
	number of distinguishable pt in BP population= 32
	number of distinguishable pt in UP population= 10


-Generation #4 - 113 : start with 243 individuals

During meiosis...
   In BP population,
	 new pt204 is generated!
	 new pt205 is generated!
   In UP population,
	 new pt242 is generated!

	after generation #113...
	updated population= 486
	total BP population after mortality= 251
	number of distinguishable pt in BP population= 35
	number of distinguishable pt in UP population= 15


-Generation #4 - 114 : start with 251 individuals

During meiosis...
   In BP population,
	 new pt206 is generated!
	 new pt207 is generated!
   In UP population,
	 new pt243 is generated!
	 new pt244 is generated!
	 new pt245 is generated!

	after generation #114...
	updated population= 502
	total BP population after mortality= 259
	number of distinguishable pt in BP population= 38
	number of distinguishable pt in UP population= 15


-Generation #4 - 115 : start with 259 individuals

During meiosis...
   In BP population,
	 new pt208 is generated!
	 new pt209 is generated!
	 new pt210 is generated!
	 new pt211 is generated!
	 new pt212 is generated!
	 new pt213 is generated!
   In UP population,
	 new pt246 is generated!
	 new pt247 is generated!
	 new pt248 is generated!

	after generation #115...
	updated population= 518
	total BP population after mortality= 266
	number of distinguishable pt in BP population= 45
	number of distinguishable pt in UP population= 15


-Generation #4 - 116 : start with 266 individuals

During meiosis...
   In BP population,
	 new pt214 is generated!
	 new pt215 is generated!
	 new pt216 is generated!
   In UP population,
	 new pt249 is generated!
	 new pt250 is generated!
	 new pt251 is generated!
	 new pt252 is generated!
	 new pt253 is generated!

	after generation #116...
	updated population= 532
	total BP population after mortality= 271
	number of distinguishable pt in BP population= 45
	number of distinguishable pt in UP population= 19


-Generation #4 - 117 : start with 271 individuals

During meiosis...
   In BP population,
	 new pt217 is generated!
	 new pt218 is generated!
   In UP population,
	 new pt254 is generated!
	 new pt255 is generated!

	after generation #117...
	updated population= 542
	total BP population after mortality= 270
	number of distinguishable pt in BP population= 35
	number of distinguishable pt in UP population= 12


-Generation #4 - 118 : start with 270 individuals

During meiosis...
   In BP population,
	 new pt219 is generated!
	 new pt220 is generated!
	 new pt221 is generated!
	 new pt222 is generated!
   In UP population,
	 new pt256 is generated!
	 new pt257 is generated!
	 new pt258 is generated!
	 new pt259 is generated!
	 new pt260 is generated!
	 new pt261 is generated!

	after generation #118...
	updated population= 540
	total BP population after mortality= 282
	number of distinguishable pt in BP population= 46
	number of distinguishable pt in UP population= 20


-Generation #4 - 119 : start with 282 individuals

During meiosis...
   In BP population,
	 new pt223 is generated!
	 new pt224 is generated!
	 new pt225 is generated!
	 new pt226 is generated!
   In UP population,
	 new pt262 is generated!

	after generation #119...
	updated population= 564
	total BP population after mortality= 286
	number of distinguishable pt in BP population= 46
	number of distinguishable pt in UP population= 15


-Generation #4 - 120 : start with 286 individuals

During meiosis...
   In BP population,
	 new pt227 is generated!
	 new pt228 is generated!
	 new pt229 is generated!
   In UP population,
	 new pt263 is generated!
	 new pt264 is generated!
	 new pt265 is generated!

	after generation #120...
	updated population= 572
	total BP population after mortality= 286
	number of distinguishable pt in BP population= 54
	number of distinguishable pt in UP population= 13


-Generation #4 - 121 : start with 286 individuals

During meiosis...
   In BP population,
	 new pt230 is generated!
	 new pt231 is generated!
	 new pt232 is generated!
   In UP population,
	 new pt266 is generated!
	 new pt267 is generated!
	 new pt268 is generated!

	after generation #121...
	updated population= 572
	total BP population after mortality= 286
	number of distinguishable pt in BP population= 63
	number of distinguishable pt in UP population= 13


-Generation #4 - 122 : start with 286 individuals

During meiosis...
   In BP population,
	 new pt233 is generated!
	 new pt234 is generated!
	 new pt235 is generated!
	 new pt236 is generated!
   In UP population,
	 new pt269 is generated!

	after generation #122...
	updated population= 572
	total BP population after mortality= 281
	number of distinguishable pt in BP population= 74
	number of distinguishable pt in UP population= 12


-Generation #4 - 123 : start with 281 individuals

During meiosis...
   In BP population,
	 new pt237 is generated!
	 new pt238 is generated!
	 new pt239 is generated!
	 new pt240 is generated!
   In UP population,
	 new pt270 is generated!

	after generation #123...
	updated population= 562
	total BP population after mortality= 285
	number of distinguishable pt in BP population= 60
	number of distinguishable pt in UP population= 14


-Generation #4 - 124 : start with 285 individuals

During meiosis...
   In BP population,
	 new pt241 is generated!
	 new pt242 is generated!
	 new pt243 is generated!
   In UP population,
	 new pt271 is generated!
	 new pt272 is generated!
	 new pt273 is generated!

	after generation #124...
	updated population= 570
	total BP population after mortality= 274
	number of distinguishable pt in BP population= 61
	number of distinguishable pt in UP population= 12


-Generation #4 - 125 : start with 274 individuals

During meiosis...
   In BP population,
	 new pt244 is generated!
	 new pt245 is generated!
	 new pt246 is generated!
	 new pt247 is generated!
   In UP population,
	 new pt274 is generated!

	after generation #125...
	updated population= 548
	total BP population after mortality= 274
	number of distinguishable pt in BP population= 62
	number of distinguishable pt in UP population= 11


-Generation #4 - 126 : start with 274 individuals

During meiosis...
   In BP population,
	 new pt248 is generated!
	 new pt249 is generated!
   In UP population,
	 new pt275 is generated!
	 new pt276 is generated!

	after generation #126...
	updated population= 548
	total BP population after mortality= 270
	number of distinguishable pt in BP population= 54
	number of distinguishable pt in UP population= 13


-Generation #4 - 127 : start with 270 individuals

During meiosis...
   In BP population,
	 new pt250 is generated!
	 new pt251 is generated!
   In UP population,
	 new pt277 is generated!
	 new pt278 is generated!
	 new pt279 is generated!
	 new pt280 is generated!
	 new pt281 is generated!
	 new pt282 is generated!

	after generation #127...
	updated population= 540
	total BP population after mortality= 269
	number of distinguishable pt in BP population= 58
	number of distinguishable pt in UP population= 15


-Generation #4 - 128 : start with 269 individuals

During meiosis...
   In BP population,
   In UP population,
	 new pt283 is generated!
	 new pt284 is generated!

	after generation #128...
	updated population= 538
	total BP population after mortality= 270
	number of distinguishable pt in BP population= 51
	number of distinguishable pt in UP population= 15


-Generation #4 - 129 : start with 270 individuals

During meiosis...
   In BP population,
   In UP population,
	 new pt285 is generated!
	 new pt286 is generated!
	 new pt287 is generated!
	 new pt288 is generated!

	after generation #129...
	updated population= 540
	total BP population after mortality= 277
	number of distinguishable pt in BP population= 49
	number of distinguishable pt in UP population= 20


-Generation #4 - 130 : start with 277 individuals

During meiosis...
   In BP population,
	 new pt252 is generated!
	 new pt253 is generated!
	 new pt254 is generated!
	 new pt255 is generated!
   In UP population,
	 new pt289 is generated!
	 new pt290 is generated!
	 new pt291 is generated!

	after generation #130...
	updated population= 554
	total BP population after mortality= 272
	number of distinguishable pt in BP population= 57
	number of distinguishable pt in UP population= 16


-Generation #4 - 131 : start with 272 individuals

During meiosis...
   In BP population,
	 new pt256 is generated!
	 new pt257 is generated!
	 new pt258 is generated!
   In UP population,
	 new pt292 is generated!
	 new pt293 is generated!
	 new pt294 is generated!
	 new pt295 is generated!
	 new pt296 is generated!
	 new pt297 is generated!
	 new pt298 is generated!
	 new pt299 is generated!
	 new pt300 is generated!

	after generation #131...
	updated population= 544
	total BP population after mortality= 282
	number of distinguishable pt in BP population= 58
	number of distinguishable pt in UP population= 29


-Generation #4 - 132 : start with 282 individuals

During meiosis...
   In BP population,
	 new pt259 is generated!
	 new pt260 is generated!
   In UP population,
	 new pt301 is generated!
	 new pt302 is generated!

	after generation #132...
	updated population= 564
	total BP population after mortality= 287
	number of distinguishable pt in BP population= 58
	number of distinguishable pt in UP population= 27


-Generation #4 - 133 : start with 287 individuals

During meiosis...
   In BP population,
	 new pt261 is generated!
	 new pt262 is generated!
   In UP population,
	 new pt303 is generated!
	 new pt304 is generated!

	after generation #133...
	updated population= 574
	total BP population after mortality= 287
	number of distinguishable pt in BP population= 57
	number of distinguishable pt in UP population= 22


-Generation #4 - 134 : start with 287 individuals

During meiosis...
   In BP population,
	 new pt263 is generated!
	 new pt264 is generated!
   In UP population,
	 new pt305 is generated!
	 new pt306 is generated!

	after generation #134...
	updated population= 574
	total BP population after mortality= 295
	number of distinguishable pt in BP population= 58
	number of distinguishable pt in UP population= 25


-Generation #4 - 135 : start with 295 individuals

During meiosis...
   In BP population,
	 new pt265 is generated!
   In UP population,
	 new pt307 is generated!

	after generation #135...
	updated population= 590
	total BP population after mortality= 294
	number of distinguishable pt in BP population= 45
	number of distinguishable pt in UP population= 22


-Generation #4 - 136 : start with 294 individuals

During meiosis...
   In BP population,
	 new pt266 is generated!
	 new pt267 is generated!
   In UP population,
	 new pt308 is generated!
	 new pt309 is generated!
	 new pt310 is generated!

	after generation #136...
	updated population= 588
	total BP population after mortality= 296
	number of distinguishable pt in BP population= 43
	number of distinguishable pt in UP population= 26


-Generation #4 - 137 : start with 296 individuals

During meiosis...
   In BP population,
   In UP population,
	 new pt311 is generated!

	after generation #137...
	updated population= 592
	total BP population after mortality= 293
	number of distinguishable pt in BP population= 40
	number of distinguishable pt in UP population= 23


-Generation #4 - 138 : start with 293 individuals

During meiosis...
   In BP population,
	 new pt268 is generated!
   In UP population,
	 new pt312 is generated!

	after generation #138...
	updated population= 586
	total BP population after mortality= 291
	number of distinguishable pt in BP population= 37
	number of distinguishable pt in UP population= 22


-Generation #4 - 139 : start with 291 individuals

During meiosis...
   In BP population,
	 new pt269 is generated!
	 new pt270 is generated!
	 new pt271 is generated!
   In UP population,
	 new pt313 is generated!
	 new pt314 is generated!
	 new pt315 is generated!

	after generation #139...
	updated population= 582
	total BP population after mortality= 292
	number of distinguishable pt in BP population= 51
	number of distinguishable pt in UP population= 25


-Generation #4 - 140 : start with 292 individuals

During meiosis...
   In BP population,
	 new pt272 is generated!
	 new pt273 is generated!
	 new pt274 is generated!
	 new pt275 is generated!
   In UP population,
	 new pt316 is generated!

	after generation #140...
	updated population= 584
	total BP population after mortality= 299
	number of distinguishable pt in BP population= 51
	number of distinguishable pt in UP population= 25


-Generation #4 - 141 : start with 299 individuals

During meiosis...
   In BP population,
	 new pt276 is generated!
   In UP population,
	 new pt317 is generated!

	after generation #141...
	updated population= 598
	total BP population after mortality= 295
	number of distinguishable pt in BP population= 48
	number of distinguishable pt in UP population= 18


-Generation #4 - 142 : start with 295 individuals

During meiosis...
   In BP population,
	 new pt277 is generated!
	 new pt278 is generated!
	 new pt279 is generated!
	 new pt280 is generated!
	 new pt281 is generated!
   In UP population,
	 new pt318 is generated!
	 new pt319 is generated!

	after generation #142...
	updated population= 590
	total BP population after mortality= 294
	number of distinguishable pt in BP population= 57
	number of distinguishable pt in UP population= 20


-Generation #4 - 143 : start with 294 individuals

During meiosis...
   In BP population,
	 new pt282 is generated!
	 new pt283 is generated!
   In UP population,
	 new pt320 is generated!
	 new pt321 is generated!
	 new pt322 is generated!
	 new pt323 is generated!
	 new pt324 is generated!
	 new pt325 is generated!
	 new pt326 is generated!

	after generation #143...
	updated population= 588
	total BP population after mortality= 304
	number of distinguishable pt in BP population= 62
	number of distinguishable pt in UP population= 30


-Generation #4 - 144 : start with 304 individuals

During meiosis...
   In BP population,
	 new pt284 is generated!
   In UP population,
	 new pt327 is generated!
	 new pt328 is generated!
	 new pt329 is generated!
	 new pt330 is generated!
	 new pt331 is generated!
	 new pt332 is generated!
	 new pt333 is generated!
	 new pt334 is generated!

	after generation #144...
	updated population= 608
	total BP population after mortality= 309
	number of distinguishable pt in BP population= 51
	number of distinguishable pt in UP population= 31


-Generation #4 - 145 : start with 309 individuals

During meiosis...
   In BP population,
	 new pt285 is generated!
	 new pt286 is generated!
	 new pt287 is generated!
	 new pt288 is generated!
	 new pt289 is generated!
	 new pt290 is generated!
	 new pt291 is generated!
   In UP population,
	 new pt335 is generated!

	after generation #145...
	updated population= 618
	total BP population after mortality= 302
	number of distinguishable pt in BP population= 62
	number of distinguishable pt in UP population= 25


-Generation #4 - 146 : start with 302 individuals

During meiosis...
   In BP population,
	 new pt292 is generated!
	 new pt293 is generated!
   In UP population,
	 new pt336 is generated!
	 new pt337 is generated!

	after generation #146...
	updated population= 604
	total BP population after mortality= 298
	number of distinguishable pt in BP population= 54
	number of distinguishable pt in UP population= 24


-Generation #4 - 147 : start with 298 individuals

During meiosis...
   In BP population,
	 new pt294 is generated!
	 new pt295 is generated!
	 new pt296 is generated!
	 new pt297 is generated!
   In UP population,
	 new pt338 is generated!
	 new pt339 is generated!
	 new pt340 is generated!

	after generation #147...
	updated population= 596
	total BP population after mortality= 294
	number of distinguishable pt in BP population= 56
	number of distinguishable pt in UP population= 22


-Generation #4 - 148 : start with 294 individuals

During meiosis...
   In BP population,
	 new pt298 is generated!
	 new pt299 is generated!
	 new pt300 is generated!
   In UP population,
	 new pt341 is generated!

	after generation #148...
	updated population= 588
	total BP population after mortality= 311
	number of distinguishable pt in BP population= 64
	number of distinguishable pt in UP population= 27


-Generation #4 - 149 : start with 311 individuals

During meiosis...
   In BP population,
	 new pt301 is generated!
	 new pt302 is generated!
	 new pt303 is generated!
	 new pt304 is generated!
   In UP population,
	 new pt342 is generated!
	 new pt343 is generated!
	 new pt344 is generated!
	 new pt345 is generated!
	 new pt346 is generated!
	 new pt347 is generated!

	after generation #149...
	updated population= 622
	total BP population after mortality= 311
	number of distinguishable pt in BP population= 71
	number of distinguishable pt in UP population= 23


-Generation #4 - 150 : start with 311 individuals

During meiosis...
   In BP population,
	 new pt305 is generated!
	 new pt306 is generated!
	 new pt307 is generated!
	 new pt308 is generated!
   In UP population,
	 new pt348 is generated!
	 new pt349 is generated!
	 new pt350 is generated!

	after generation #150...
	updated population= 622
	total BP population after mortality= 310
	number of distinguishable pt in BP population= 66
	number of distinguishable pt in UP population= 23


-Generation #4 - 151 : start with 310 individuals

During meiosis...
   In BP population,
	 new pt309 is generated!
	 new pt310 is generated!
	 new pt311 is generated!
   In UP population,
	 new pt351 is generated!
	 new pt352 is generated!
	 new pt353 is generated!

	after generation #151...
	updated population= 620
	total BP population after mortality= 304
	number of distinguishable pt in BP population= 66
	number of distinguishable pt in UP population= 24


-Generation #4 - 152 : start with 304 individuals

During meiosis...
   In BP population,
	 new pt312 is generated!
   In UP population,
	 new pt354 is generated!

	after generation #152...
	updated population= 608
	total BP population after mortality= 303
	number of distinguishable pt in BP population= 69
	number of distinguishable pt in UP population= 24


-Generation #4 - 153 : start with 303 individuals

During meiosis...
   In BP population,
	 new pt313 is generated!
	 new pt314 is generated!
	 new pt315 is generated!
	 new pt316 is generated!
   In UP population,
	 new pt355 is generated!

	after generation #153...
	updated population= 606
	total BP population after mortality= 310
	number of distinguishable pt in BP population= 65
	number of distinguishable pt in UP population= 27


-Generation #4 - 154 : start with 310 individuals

During meiosis...
   In BP population,
	 new pt317 is generated!
	 new pt318 is generated!
   In UP population,
	 new pt356 is generated!
	 new pt357 is generated!
	 new pt358 is generated!
	 new pt359 is generated!
	 new pt360 is generated!

	after generation #154...
	updated population= 620
	total BP population after mortality= 315
	number of distinguishable pt in BP population= 64
	number of distinguishable pt in UP population= 28


-Generation #4 - 155 : start with 315 individuals

During meiosis...
   In BP population,
	 new pt319 is generated!
	 new pt320 is generated!
   In UP population,
	 new pt361 is generated!

	after generation #155...
	updated population= 630
	total BP population after mortality= 308
	number of distinguishable pt in BP population= 62
	number of distinguishable pt in UP population= 22


-Generation #4 - 156 : start with 308 individuals

During meiosis...
   In BP population,
	 new pt321 is generated!
	 new pt322 is generated!
	 new pt323 is generated!
   In UP population,
	 new pt362 is generated!
	 new pt363 is generated!

	after generation #156...
	updated population= 616
	total BP population after mortality= 311
	number of distinguishable pt in BP population= 56
	number of distinguishable pt in UP population= 24


-Generation #4 - 157 : start with 311 individuals

During meiosis...
   In BP population,
	 new pt324 is generated!
	 new pt325 is generated!
	 new pt326 is generated!
	 new pt327 is generated!
   In UP population,
	 new pt364 is generated!
	 new pt365 is generated!
	 new pt366 is generated!

	after generation #157...
	updated population= 622
	total BP population after mortality= 315
	number of distinguishable pt in BP population= 67
	number of distinguishable pt in UP population= 27


-Generation #4 - 158 : start with 315 individuals

During meiosis...
   In BP population,
	 new pt328 is generated!
	 new pt329 is generated!
	 new pt330 is generated!
	 new pt331 is generated!
	 new pt332 is generated!
   In UP population,
	 new pt367 is generated!
	 new pt368 is generated!
	 new pt369 is generated!

	after generation #158...
	updated population= 630
	total BP population after mortality= 322
	number of distinguishable pt in BP population= 70
	number of distinguishable pt in UP population= 27


-Generation #4 - 159 : start with 322 individuals

During meiosis...
   In BP population,
	 new pt333 is generated!
	 new pt334 is generated!
   In UP population,
	 new pt370 is generated!
	 new pt371 is generated!

	after generation #159...
	updated population= 644
	total BP population after mortality= 319
	number of distinguishable pt in BP population= 55
	number of distinguishable pt in UP population= 21


-Generation #4 - 160 : start with 319 individuals

During meiosis...
   In BP population,
	 new pt335 is generated!
   In UP population,
	 new pt372 is generated!
	 new pt373 is generated!

	after generation #160...
	updated population= 638
	total BP population after mortality= 322
	number of distinguishable pt in BP population= 61
	number of distinguishable pt in UP population= 23


-Generation #4 - 161 : start with 322 individuals

During meiosis...
   In BP population,
	 new pt336 is generated!
	 new pt337 is generated!
   In UP population,
	 new pt374 is generated!
	 new pt375 is generated!
	 new pt376 is generated!

	after generation #161...
	updated population= 644
	total BP population after mortality= 324
	number of distinguishable pt in BP population= 67
	number of distinguishable pt in UP population= 24


-Generation #4 - 162 : start with 324 individuals

During meiosis...
   In BP population,
	 new pt338 is generated!
	 new pt339 is generated!
	 new pt340 is generated!
   In UP population,
	 new pt377 is generated!
	 new pt378 is generated!
	 new pt379 is generated!
	 new pt380 is generated!

	after generation #162...
	updated population= 648
	total BP population after mortality= 322
	number of distinguishable pt in BP population= 74
	number of distinguishable pt in UP population= 25


-Generation #4 - 163 : start with 322 individuals

During meiosis...
   In BP population,
   In UP population,
	 new pt381 is generated!
	 new pt382 is generated!
	 new pt383 is generated!
	 new pt384 is generated!
	 new pt385 is generated!
	 new pt386 is generated!

	after generation #163...
	updated population= 644
	total BP population after mortality= 321
	number of distinguishable pt in BP population= 67
	number of distinguishable pt in UP population= 28


-Generation #4 - 164 : start with 321 individuals

During meiosis...
   In BP population,
	 new pt341 is generated!
	 new pt342 is generated!
	 new pt343 is generated!
	 new pt344 is generated!
   In UP population,
	 new pt387 is generated!

	after generation #164...
	updated population= 642
	total BP population after mortality= 334
	number of distinguishable pt in BP population= 72
	number of distinguishable pt in UP population= 39


-Generation #4 - 165 : start with 334 individuals

During meiosis...
   In BP population,
	 new pt345 is generated!
	 new pt346 is generated!
	 new pt347 is generated!
	 new pt348 is generated!
	 new pt349 is generated!
   In UP population,
	 new pt388 is generated!
	 new pt389 is generated!
	 new pt390 is generated!

	after generation #165...
	updated population= 668
	total BP population after mortality= 340
	number of distinguishable pt in BP population= 78
	number of distinguishable pt in UP population= 29


-Generation #4 - 166 : start with 340 individuals

During meiosis...
   In BP population,
	 new pt350 is generated!
	 new pt351 is generated!
	 new pt352 is generated!
   In UP population,
	 new pt391 is generated!
	 new pt392 is generated!
	 new pt393 is generated!
	 new pt394 is generated!

	after generation #166...
	updated population= 680
	total BP population after mortality= 335
	number of distinguishable pt in BP population= 76
	number of distinguishable pt in UP population= 28


-Generation #4 - 167 : start with 335 individuals

During meiosis...
   In BP population,
	 new pt353 is generated!
	 new pt354 is generated!
	 new pt355 is generated!
	 new pt356 is generated!
   In UP population,
	 new pt395 is generated!
	 new pt396 is generated!
	 new pt397 is generated!
	 new pt398 is generated!

	after generation #167...
	updated population= 670
	total BP population after mortality= 336
	number of distinguishable pt in BP population= 88
	number of distinguishable pt in UP population= 30


-Generation #4 - 168 : start with 336 individuals

During meiosis...
   In BP population,
	 new pt357 is generated!
	 new pt358 is generated!
	 new pt359 is generated!
   In UP population,
	 new pt399 is generated!
	 new pt400 is generated!
	 new pt401 is generated!
	 new pt402 is generated!

	after generation #168...
	updated population= 672
	total BP population after mortality= 324
	number of distinguishable pt in BP population= 92
	number of distinguishable pt in UP population= 30


-Generation #4 - 169 : start with 324 individuals

During meiosis...
   In BP population,
	 new pt360 is generated!
	 new pt361 is generated!
	 new pt362 is generated!
	 new pt363 is generated!
   In UP population,
	 new pt403 is generated!

	after generation #169...
	updated population= 648
	total BP population after mortality= 332
	number of distinguishable pt in BP population= 100
	number of distinguishable pt in UP population= 36


-Generation #4 - 170 : start with 332 individuals

During meiosis...
   In BP population,
	 new pt364 is generated!
	 new pt365 is generated!
	 new pt366 is generated!
	 new pt367 is generated!
	 new pt368 is generated!
	 new pt369 is generated!
   In UP population,
	 new pt404 is generated!
	 new pt405 is generated!
	 new pt406 is generated!
	 new pt407 is generated!

	after generation #170...
	updated population= 664
	total BP population after mortality= 330
	number of distinguishable pt in BP population= 99
	number of distinguishable pt in UP population= 29


-Generation #4 - 171 : start with 330 individuals

During meiosis...
   In BP population,
	 new pt370 is generated!
   In UP population,
	 new pt408 is generated!

	after generation #171...
	updated population= 660
	total BP population after mortality= 342
	number of distinguishable pt in BP population= 110
	number of distinguishable pt in UP population= 35


-Generation #4 - 172 : start with 342 individuals

During meiosis...
   In BP population,
	 new pt371 is generated!
	 new pt372 is generated!
	 new pt373 is generated!
	 new pt374 is generated!
	 new pt375 is generated!
	 new pt376 is generated!
	 new pt377 is generated!
	 new pt378 is generated!
	 new pt379 is generated!
	 new pt380 is generated!
   In UP population,
	 new pt409 is generated!
	 new pt410 is generated!
	 new pt411 is generated!
	 new pt412 is generated!
	 new pt413 is generated!
	 new pt414 is generated!

	after generation #172...
	updated population= 684
	total BP population after mortality= 340
	number of distinguishable pt in BP population= 114
	number of distinguishable pt in UP population= 27


-Generation #4 - 173 : start with 340 individuals

During meiosis...
   In BP population,
	 new pt381 is generated!
   In UP population,
	 new pt415 is generated!
	 new pt416 is generated!

	after generation #173...
	updated population= 680
	total BP population after mortality= 344
	number of distinguishable pt in BP population= 98
	number of distinguishable pt in UP population= 30


-Generation #4 - 174 : start with 344 individuals

During meiosis...
   In BP population,
	 new pt382 is generated!
	 new pt383 is generated!
	 new pt384 is generated!
	 new pt385 is generated!
   In UP population,
	 new pt417 is generated!
	 new pt418 is generated!
	 new pt419 is generated!

	after generation #174...
	updated population= 688
	total BP population after mortality= 348
	number of distinguishable pt in BP population= 95
	number of distinguishable pt in UP population= 32


-Generation #4 - 175 : start with 348 individuals

During meiosis...
   In BP population,
	 new pt386 is generated!
   In UP population,
	 new pt420 is generated!

	after generation #175...
	updated population= 696
	total BP population after mortality= 355
	number of distinguishable pt in BP population= 96
	number of distinguishable pt in UP population= 32


-Generation #4 - 176 : start with 355 individuals

During meiosis...
   In BP population,
	 new pt387 is generated!
	 new pt388 is generated!
	 new pt389 is generated!
   In UP population,
	 new pt421 is generated!
	 new pt422 is generated!
	 new pt423 is generated!
	 new pt424 is generated!

	after generation #176...
	updated population= 710
	total BP population after mortality= 351
	number of distinguishable pt in BP population= 89
	number of distinguishable pt in UP population= 27


-Generation #4 - 177 : start with 351 individuals

During meiosis...
   In BP population,
	 new pt390 is generated!
	 new pt391 is generated!
	 new pt392 is generated!
   In UP population,
	 new pt425 is generated!
	 new pt426 is generated!
	 new pt427 is generated!
	 new pt428 is generated!

	after generation #177...
	updated population= 702
	total BP population after mortality= 350
	number of distinguishable pt in BP population= 84
	number of distinguishable pt in UP population= 25


-Generation #4 - 178 : start with 350 individuals

During meiosis...
   In BP population,
	 new pt393 is generated!
	 new pt394 is generated!
	 new pt395 is generated!
	 new pt396 is generated!
   In UP population,
	 new pt429 is generated!
	 new pt430 is generated!
	 new pt431 is generated!
	 new pt432 is generated!
	 new pt433 is generated!

	after generation #178...
	updated population= 700
	total BP population after mortality= 349
	number of distinguishable pt in BP population= 86
	number of distinguishable pt in UP population= 26


-Generation #4 - 179 : start with 349 individuals

During meiosis...
   In BP population,
	 new pt397 is generated!
	 new pt398 is generated!
   In UP population,
	 new pt434 is generated!
	 new pt435 is generated!

	after generation #179...
	updated population= 698
	total BP population after mortality= 343
	number of distinguishable pt in BP population= 84
	number of distinguishable pt in UP population= 28


-Generation #4 - 180 : start with 343 individuals

During meiosis...
   In BP population,
	 new pt399 is generated!
	 new pt400 is generated!
	 new pt401 is generated!
	 new pt402 is generated!
	 new pt403 is generated!
   In UP population,
	 new pt436 is generated!
	 new pt437 is generated!
	 new pt438 is generated!
	 new pt439 is generated!
	 new pt440 is generated!

	after generation #180...
	updated population= 686
	total BP population after mortality= 342
	number of distinguishable pt in BP population= 90
	number of distinguishable pt in UP population= 23


-Generation #4 - 181 : start with 342 individuals

During meiosis...
   In BP population,
	 new pt404 is generated!
	 new pt405 is generated!
	 new pt406 is generated!
	 new pt407 is generated!
   In UP population,
	 new pt441 is generated!
	 new pt442 is generated!
	 new pt443 is generated!
	 new pt444 is generated!

	after generation #181...
	updated population= 684
	total BP population after mortality= 350
	number of distinguishable pt in BP population= 89
	number of distinguishable pt in UP population= 31


-Generation #4 - 182 : start with 350 individuals

During meiosis...
   In BP population,
	 new pt408 is generated!
	 new pt409 is generated!
	 new pt410 is generated!
	 new pt411 is generated!
	 new pt412 is generated!
   In UP population,
	 new pt445 is generated!
	 new pt446 is generated!
	 new pt447 is generated!
	 new pt448 is generated!
	 new pt449 is generated!

	after generation #182...
	updated population= 700
	total BP population after mortality= 354
	number of distinguishable pt in BP population= 93
	number of distinguishable pt in UP population= 28


-Generation #4 - 183 : start with 354 individuals

During meiosis...
   In BP population,
	 new pt413 is generated!
	 new pt414 is generated!
	 new pt415 is generated!
	 new pt416 is generated!
	 new pt417 is generated!
   In UP population,
	 new pt450 is generated!

	after generation #183...
	updated population= 708
	total BP population after mortality= 357
	number of distinguishable pt in BP population= 94
	number of distinguishable pt in UP population= 26


-Generation #4 - 184 : start with 357 individuals

During meiosis...
   In BP population,
	 new pt418 is generated!
	 new pt419 is generated!
   In UP population,
	 new pt451 is generated!
	 new pt452 is generated!
	 new pt453 is generated!
	 new pt454 is generated!

	after generation #184...
	updated population= 714
	total BP population after mortality= 353
	number of distinguishable pt in BP population= 84
	number of distinguishable pt in UP population= 25


-Generation #4 - 185 : start with 353 individuals

During meiosis...
   In BP population,
	 new pt420 is generated!
	 new pt421 is generated!
	 new pt422 is generated!
   In UP population,
	 new pt455 is generated!

	after generation #185...
	updated population= 706
	total BP population after mortality= 353
	number of distinguishable pt in BP population= 96
	number of distinguishable pt in UP population= 23


-Generation #4 - 186 : start with 353 individuals

During meiosis...
   In BP population,
	 new pt423 is generated!
   In UP population,
	 new pt456 is generated!
	 new pt457 is generated!
	 new pt458 is generated!
	 new pt459 is generated!

	after generation #186...
	updated population= 706
	total BP population after mortality= 348
	number of distinguishable pt in BP population= 96
	number of distinguishable pt in UP population= 21


-Generation #4 - 187 : start with 348 individuals

During meiosis...
   In BP population,
	 new pt424 is generated!
	 new pt425 is generated!
	 new pt426 is generated!
	 new pt427 is generated!
   In UP population,
	 new pt460 is generated!
	 new pt461 is generated!
	 new pt462 is generated!
	 new pt463 is generated!

	after generation #187...
	updated population= 696
	total BP population after mortality= 360
	number of distinguishable pt in BP population= 100
	number of distinguishable pt in UP population= 29


-Generation #4 - 188 : start with 360 individuals

During meiosis...
   In BP population,
	 new pt428 is generated!
   In UP population,
	 new pt464 is generated!

	after generation #188...
	updated population= 720
	total BP population after mortality= 361
	number of distinguishable pt in BP population= 95
	number of distinguishable pt in UP population= 21


-Generation #4 - 189 : start with 361 individuals

During meiosis...
   In BP population,
	 new pt429 is generated!
	 new pt430 is generated!
	 new pt431 is generated!
	 new pt432 is generated!
   In UP population,
	 new pt465 is generated!
	 new pt466 is generated!
	 new pt467 is generated!
	 new pt468 is generated!
	 new pt469 is generated!

	after generation #189...
	updated population= 722
	total BP population after mortality= 368
	number of distinguishable pt in BP population= 96
	number of distinguishable pt in UP population= 28


-Generation #4 - 190 : start with 368 individuals

During meiosis...
   In BP population,
	 new pt433 is generated!
	 new pt434 is generated!
	 new pt435 is generated!
   In UP population,
	 new pt470 is generated!
	 new pt471 is generated!
	 new pt472 is generated!
	 new pt473 is generated!
	 new pt474 is generated!
	 new pt475 is generated!
	 new pt476 is generated!

	after generation #190...
	updated population= 736
	total BP population after mortality= 372
	number of distinguishable pt in BP population= 97
	number of distinguishable pt in UP population= 30


-Generation #4 - 191 : start with 372 individuals

During meiosis...
   In BP population,
	 new pt436 is generated!
   In UP population,
	 new pt477 is generated!
	 new pt478 is generated!
	 new pt479 is generated!

	after generation #191...
	updated population= 744
	total BP population after mortality= 368
	number of distinguishable pt in BP population= 88
	number of distinguishable pt in UP population= 24


-Generation #4 - 192 : start with 368 individuals

During meiosis...
   In BP population,
	 new pt437 is generated!
	 new pt438 is generated!
	 new pt439 is generated!
   In UP population,
	 new pt480 is generated!
	 new pt481 is generated!
	 new pt482 is generated!

	after generation #192...
	updated population= 736
	total BP population after mortality= 365
	number of distinguishable pt in BP population= 84
	number of distinguishable pt in UP population= 22


-Generation #4 - 193 : start with 365 individuals

During meiosis...
   In BP population,
	 new pt440 is generated!
	 new pt441 is generated!
	 new pt442 is generated!
   In UP population,
	 new pt483 is generated!
	 new pt484 is generated!
	 new pt485 is generated!

	after generation #193...
	updated population= 730
	total BP population after mortality= 367
	number of distinguishable pt in BP population= 85
	number of distinguishable pt in UP population= 26


-Generation #4 - 194 : start with 367 individuals

During meiosis...
   In BP population,
	 new pt443 is generated!
	 new pt444 is generated!
	 new pt445 is generated!
   In UP population,
	 new pt486 is generated!
	 new pt487 is generated!

	after generation #194...
	updated population= 734
	total BP population after mortality= 371
	number of distinguishable pt in BP population= 85
	number of distinguishable pt in UP population= 27


-Generation #4 - 195 : start with 371 individuals

During meiosis...
   In BP population,
	 new pt446 is generated!
	 new pt447 is generated!
	 new pt448 is generated!
	 new pt449 is generated!
	 new pt450 is generated!
   In UP population,
	 new pt488 is generated!

	after generation #195...
	updated population= 742
	total BP population after mortality= 373
	number of distinguishable pt in BP population= 77
	number of distinguishable pt in UP population= 23


-Generation #4 - 196 : start with 373 individuals

During meiosis...
   In BP population,
	 new pt451 is generated!
   In UP population,
	 new pt489 is generated!
	 new pt490 is generated!
	 new pt491 is generated!
	 new pt492 is generated!
	 new pt493 is generated!
	 new pt494 is generated!

	after generation #196...
	updated population= 746
	total BP population after mortality= 379
	number of distinguishable pt in BP population= 79
	number of distinguishable pt in UP population= 26


-Generation #4 - 197 : start with 379 individuals

During meiosis...
   In BP population,
	 new pt452 is generated!
	 new pt453 is generated!
	 new pt454 is generated!
	 new pt455 is generated!
	 new pt456 is generated!
	 new pt457 is generated!
	 new pt458 is generated!
   In UP population,
	 new pt495 is generated!
	 new pt496 is generated!
	 new pt497 is generated!
	 new pt498 is generated!

	after generation #197...
	updated population= 758
	total BP population after mortality= 386
	number of distinguishable pt in BP population= 85
	number of distinguishable pt in UP population= 27


-Generation #4 - 198 : start with 386 individuals

During meiosis...
   In BP population,
	 new pt459 is generated!
	 new pt460 is generated!
	 new pt461 is generated!
   In UP population,
	 new pt499 is generated!
	 new pt500 is generated!
	 new pt501 is generated!

	after generation #198...
	updated population= 772
	total BP population after mortality= 390
	number of distinguishable pt in BP population= 95
	number of distinguishable pt in UP population= 27


-Generation #4 - 199 : start with 390 individuals

During meiosis...
   In BP population,
	 new pt462 is generated!
   In UP population,
	 new pt502 is generated!
	 new pt503 is generated!
	 new pt504 is generated!
	 new pt505 is generated!

	after generation #199...
	updated population= 780
	total BP population after mortality= 397
	number of distinguishable pt in BP population= 91
	number of distinguishable pt in UP population= 27


-Generation #4 - 200 : start with 397 individuals

During meiosis...
   In BP population,
	 new pt463 is generated!
	 new pt464 is generated!
	 new pt465 is generated!
   In UP population,
	 new pt506 is generated!
	 new pt507 is generated!
	 new pt508 is generated!
	 new pt509 is generated!
	 new pt510 is generated!
	 new pt511 is generated!

	after generation #200...
	updated population= 794
	total BP population after mortality= 395
	number of distinguishable pt in BP population= 82
	number of distinguishable pt in UP population= 24


---------------------------The replication 4 ends---------------------------

--------------------------------Replicate #5--------------------------------

initial 200 individuals are generated in both BP/UP population respectively


-Generation #5 - 1 : start with 200 individuals

During meiosis...
   In BP population,
	 new pt2 is generated!
	 new pt3 is generated!
   In UP population,
	 new pt2 is generated!

	after generation #1...
	updated population= 400
	total BP population after mortality= 198
	number of distinguishable pt in BP population= 3
	number of distinguishable pt in UP population= 1


-Generation #5 - 2 : start with 198 individuals

During meiosis...
   In BP population,
   In UP population,
	 new pt3 is generated!
	 new pt4 is generated!

	after generation #2...
	updated population= 396
	total BP population after mortality= 201
	number of distinguishable pt in BP population= 1
	number of distinguishable pt in UP population= 4


-Generation #5 - 3 : start with 201 individuals

During meiosis...
   In BP population,
	 new pt4 is generated!
	 new pt5 is generated!
   In UP population,
	 new pt5 is generated!
	 new pt6 is generated!

	after generation #3...
	updated population= 402
	total BP population after mortality= 211
	number of distinguishable pt in BP population= 3
	number of distinguishable pt in UP population= 6


-Generation #5 - 4 : start with 211 individuals

During meiosis...
   In BP population,
   In UP population,
	 new pt7 is generated!
	 new pt8 is generated!
	 new pt9 is generated!
	 new pt10 is generated!

	after generation #4...
	updated population= 422
	total BP population after mortality= 212
	number of distinguishable pt in BP population= 1
	number of distinguishable pt in UP population= 8


-Generation #5 - 5 : start with 212 individuals

During meiosis...
   In BP population,
	 new pt6 is generated!
	 new pt7 is generated!
	 new pt8 is generated!
	 new pt9 is generated!
   In UP population,

	after generation #5...
	updated population= 424
	total BP population after mortality= 208
	number of distinguishable pt in BP population= 5
	number of distinguishable pt in UP population= 6


-Generation #5 - 6 : start with 208 individuals

During meiosis...
   In BP population,
	 new pt10 is generated!
	 new pt11 is generated!
   In UP population,
	 new pt11 is generated!
	 new pt12 is generated!
	 new pt13 is generated!
	 new pt14 is generated!

	after generation #6...
	updated population= 416
	total BP population after mortality= 210
	number of distinguishable pt in BP population= 5
	number of distinguishable pt in UP population= 8


-Generation #5 - 7 : start with 210 individuals

During meiosis...
   In BP population,
	 new pt12 is generated!
	 new pt13 is generated!
	 new pt14 is generated!
	 new pt15 is generated!
	 new pt16 is generated!
   In UP population,
	 new pt15 is generated!
	 new pt16 is generated!
	 new pt17 is generated!

	after generation #7...
	updated population= 420
	total BP population after mortality= 207
	number of distinguishable pt in BP population= 9
	number of distinguishable pt in UP population= 9


-Generation #5 - 8 : start with 207 individuals

During meiosis...
   In BP population,
	 new pt17 is generated!
	 new pt18 is generated!
	 new pt19 is generated!
	 new pt20 is generated!
	 new pt21 is generated!
   In UP population,
	 new pt18 is generated!

	after generation #8...
	updated population= 414
	total BP population after mortality= 202
	number of distinguishable pt in BP population= 8
	number of distinguishable pt in UP population= 7


-Generation #5 - 9 : start with 202 individuals

During meiosis...
   In BP population,
	 new pt22 is generated!
	 new pt23 is generated!
	 new pt24 is generated!
   In UP population,
	 new pt19 is generated!
	 new pt20 is generated!
	 new pt21 is generated!
	 new pt22 is generated!

	after generation #9...
	updated population= 404
	total BP population after mortality= 199
	number of distinguishable pt in BP population= 10
	number of distinguishable pt in UP population= 10


-Generation #5 - 10 : start with 199 individuals

During meiosis...
   In BP population,
	 new pt25 is generated!
	 new pt26 is generated!
	 new pt27 is generated!
   In UP population,
	 new pt23 is generated!
	 new pt24 is generated!
	 new pt25 is generated!
	 new pt26 is generated!
	 new pt27 is generated!
	 new pt28 is generated!
	 new pt29 is generated!
	 new pt30 is generated!

	after generation #10...
	updated population= 398
	total BP population after mortality= 193
	number of distinguishable pt in BP population= 12
	number of distinguishable pt in UP population= 12


-Generation #5 - 11 : start with 193 individuals

During meiosis...
   In BP population,
	 new pt28 is generated!
	 new pt29 is generated!
   In UP population,
	 new pt31 is generated!
	 new pt32 is generated!
	 new pt33 is generated!
	 new pt34 is generated!

	after generation #11...
	updated population= 386
	total BP population after mortality= 194
	number of distinguishable pt in BP population= 10
	number of distinguishable pt in UP population= 15


-Generation #5 - 12 : start with 194 individuals

During meiosis...
   In BP population,
	 new pt30 is generated!
	 new pt31 is generated!
	 new pt32 is generated!
	 new pt33 is generated!
   In UP population,
	 new pt35 is generated!

	after generation #12...
	updated population= 388
	total BP population after mortality= 200
	number of distinguishable pt in BP population= 12
	number of distinguishable pt in UP population= 15


-Generation #5 - 13 : start with 200 individuals

During meiosis...
   In BP population,
	 new pt34 is generated!
	 new pt35 is generated!
	 new pt36 is generated!
   In UP population,
	 new pt36 is generated!
	 new pt37 is generated!
	 new pt38 is generated!

	after generation #13...
	updated population= 400
	total BP population after mortality= 192
	number of distinguishable pt in BP population= 11
	number of distinguishable pt in UP population= 15


-Generation #5 - 14 : start with 192 individuals

During meiosis...
   In BP population,
	 new pt37 is generated!
	 new pt38 is generated!
	 new pt39 is generated!
   In UP population,
	 new pt39 is generated!
	 new pt40 is generated!

	after generation #14...
	updated population= 384
	total BP population after mortality= 199
	number of distinguishable pt in BP population= 12
	number of distinguishable pt in UP population= 15


-Generation #5 - 15 : start with 199 individuals

During meiosis...
   In BP population,
	 new pt40 is generated!
   In UP population,
	 new pt41 is generated!
	 new pt42 is generated!

	after generation #15...
	updated population= 398
	total BP population after mortality= 202
	number of distinguishable pt in BP population= 11
	number of distinguishable pt in UP population= 13


-Generation #5 - 16 : start with 202 individuals

During meiosis...
   In BP population,
	 new pt41 is generated!
	 new pt42 is generated!
   In UP population,
	 new pt43 is generated!
	 new pt44 is generated!
	 new pt45 is generated!
	 new pt46 is generated!

	after generation #16...
	updated population= 404
	total BP population after mortality= 200
	number of distinguishable pt in BP population= 11
	number of distinguishable pt in UP population= 14


-Generation #5 - 17 : start with 200 individuals

During meiosis...
   In BP population,
   In UP population,
	 new pt47 is generated!
	 new pt48 is generated!
	 new pt49 is generated!
	 new pt50 is generated!

	after generation #17...
	updated population= 400
	total BP population after mortality= 193
	number of distinguishable pt in BP population= 9
	number of distinguishable pt in UP population= 14


-Generation #5 - 18 : start with 193 individuals

During meiosis...
   In BP population,
	 new pt43 is generated!
   In UP population,
	 new pt51 is generated!

	after generation #18...
	updated population= 386
	total BP population after mortality= 200
	number of distinguishable pt in BP population= 12
	number of distinguishable pt in UP population= 16


-Generation #5 - 19 : start with 200 individuals

During meiosis...
   In BP population,
	 new pt44 is generated!
   In UP population,
	 new pt52 is generated!

	after generation #19...
	updated population= 400
	total BP population after mortality= 201
	number of distinguishable pt in BP population= 12
	number of distinguishable pt in UP population= 11


-Generation #5 - 20 : start with 201 individuals

During meiosis...
   In BP population,
	 new pt45 is generated!
	 new pt46 is generated!
   In UP population,
	 new pt53 is generated!
	 new pt54 is generated!
	 new pt55 is generated!
	 new pt56 is generated!

	after generation #20...
	updated population= 402
	total BP population after mortality= 197
	number of distinguishable pt in BP population= 14
	number of distinguishable pt in UP population= 10


-Generation #5 - 21 : start with 197 individuals

During meiosis...
   In BP population,
	 new pt47 is generated!
	 new pt48 is generated!
   In UP population,
	 new pt57 is generated!
	 new pt58 is generated!
	 new pt59 is generated!

	after generation #21...
	updated population= 394
	total BP population after mortality= 198
	number of distinguishable pt in BP population= 11
	number of distinguishable pt in UP population= 13


-Generation #5 - 22 : start with 198 individuals

During meiosis...
   In BP population,
	 new pt49 is generated!
	 new pt50 is generated!
	 new pt51 is generated!
   In UP population,

	after generation #22...
	updated population= 396
	total BP population after mortality= 203
	number of distinguishable pt in BP population= 11
	number of distinguishable pt in UP population= 12


-Generation #5 - 23 : start with 203 individuals

During meiosis...
   In BP population,
	 new pt52 is generated!
   In UP population,
	 new pt60 is generated!

	after generation #23...
	updated population= 406
	total BP population after mortality= 198
	number of distinguishable pt in BP population= 15
	number of distinguishable pt in UP population= 11


-Generation #5 - 24 : start with 198 individuals

During meiosis...
   In BP population,
	 new pt53 is generated!
	 new pt54 is generated!
	 new pt55 is generated!
	 new pt56 is generated!
	 new pt57 is generated!
	 new pt58 is generated!
   In UP population,
	 new pt61 is generated!
	 new pt62 is generated!
	 new pt63 is generated!

	after generation #24...
	updated population= 396
	total BP population after mortality= 193
	number of distinguishable pt in BP population= 22
	number of distinguishable pt in UP population= 11


-Generation #5 - 25 : start with 193 individuals

During meiosis...
   In BP population,
	 new pt59 is generated!
	 new pt60 is generated!
   In UP population,

	after generation #25...
	updated population= 386
	total BP population after mortality= 196
	number of distinguishable pt in BP population= 18
	number of distinguishable pt in UP population= 11


-Generation #5 - 26 : start with 196 individuals

During meiosis...
   In BP population,
   In UP population,
	 new pt64 is generated!

	after generation #26...
	updated population= 392
	total BP population after mortality= 201
	number of distinguishable pt in BP population= 21
	number of distinguishable pt in UP population= 13


-Generation #5 - 27 : start with 201 individuals

During meiosis...
   In BP population,
	 new pt61 is generated!
	 new pt62 is generated!
	 new pt63 is generated!
   In UP population,
	 new pt65 is generated!

	after generation #27...
	updated population= 402
	total BP population after mortality= 198
	number of distinguishable pt in BP population= 26
	number of distinguishable pt in UP population= 11


-Generation #5 - 28 : start with 198 individuals

During meiosis...
   In BP population,
   In UP population,
	 new pt66 is generated!

	after generation #28...
	updated population= 396
	total BP population after mortality= 200
	number of distinguishable pt in BP population= 32
	number of distinguishable pt in UP population= 14


-Generation #5 - 29 : start with 200 individuals

During meiosis...
   In BP population,
	 new pt64 is generated!
	 new pt65 is generated!
   In UP population,
	 new pt67 is generated!
	 new pt68 is generated!

	after generation #29...
	updated population= 400
	total BP population after mortality= 197
	number of distinguishable pt in BP population= 26
	number of distinguishable pt in UP population= 14


-Generation #5 - 30 : start with 197 individuals

During meiosis...
   In BP population,
	 new pt66 is generated!
	 new pt67 is generated!
	 new pt68 is generated!
   In UP population,

	after generation #30...
	updated population= 394
	total BP population after mortality= 194
	number of distinguishable pt in BP population= 27
	number of distinguishable pt in UP population= 13


-Generation #5 - 31 : start with 194 individuals

During meiosis...
   In BP population,
	 new pt69 is generated!
	 new pt70 is generated!
   In UP population,

	after generation #31...
	updated population= 388
	total BP population after mortality= 188
	number of distinguishable pt in BP population= 40
	number of distinguishable pt in UP population= 12


-Generation #5 - 32 : start with 188 individuals

During meiosis...
   In BP population,
	 new pt71 is generated!
   In UP population,
	 new pt69 is generated!
	 new pt70 is generated!
	 new pt71 is generated!

	after generation #32...
	updated population= 376
	total BP population after mortality= 187
	number of distinguishable pt in BP population= 36
	number of distinguishable pt in UP population= 12


-Generation #5 - 33 : start with 187 individuals

During meiosis...
   In BP population,
	 new pt72 is generated!
	 new pt73 is generated!
	 new pt74 is generated!
   In UP population,
	 new pt72 is generated!

	after generation #33...
	updated population= 374
	total BP population after mortality= 194
	number of distinguishable pt in BP population= 46
	number of distinguishable pt in UP population= 14


-Generation #5 - 34 : start with 194 individuals

During meiosis...
   In BP population,
	 new pt75 is generated!
	 new pt76 is generated!
   In UP population,
	 new pt73 is generated!
	 new pt74 is generated!
	 new pt75 is generated!
	 new pt76 is generated!

	after generation #34...
	updated population= 388
	total BP population after mortality= 200
	number of distinguishable pt in BP population= 51
	number of distinguishable pt in UP population= 18


-Generation #5 - 35 : start with 200 individuals

During meiosis...
   In BP population,
	 new pt77 is generated!
	 new pt78 is generated!
	 new pt79 is generated!
   In UP population,

	after generation #35...
	updated population= 400
	total BP population after mortality= 198
	number of distinguishable pt in BP population= 55
	number of distinguishable pt in UP population= 14


-Generation #5 - 36 : start with 198 individuals

During meiosis...
   In BP population,
   In UP population,
	 new pt77 is generated!
	 new pt78 is generated!
	 new pt79 is generated!

	after generation #36...
	updated population= 396
	total BP population after mortality= 194
	number of distinguishable pt in BP population= 43
	number of distinguishable pt in UP population= 14


-Generation #5 - 37 : start with 194 individuals

During meiosis...
   In BP population,
	 new pt80 is generated!
   In UP population,
	 new pt80 is generated!
	 new pt81 is generated!
	 new pt82 is generated!
	 new pt83 is generated!
	 new pt84 is generated!

	after generation #37...
	updated population= 388
	total BP population after mortality= 193
	number of distinguishable pt in BP population= 46
	number of distinguishable pt in UP population= 16


-Generation #5 - 38 : start with 193 individuals

During meiosis...
   In BP population,
	 new pt81 is generated!
	 new pt82 is generated!
   In UP population,
	 new pt85 is generated!
	 new pt86 is generated!
	 new pt87 is generated!
	 new pt88 is generated!
	 new pt89 is generated!

	after generation #38...
	updated population= 386
	total BP population after mortality= 186
	number of distinguishable pt in BP population= 42
	number of distinguishable pt in UP population= 17


-Generation #5 - 39 : start with 186 individuals

During meiosis...
   In BP population,
	 new pt83 is generated!
	 new pt84 is generated!
	 new pt85 is generated!
   In UP population,
	 new pt90 is generated!
	 new pt91 is generated!

	after generation #39...
	updated population= 372
	total BP population after mortality= 194
	number of distinguishable pt in BP population= 43
	number of distinguishable pt in UP population= 22


-Generation #5 - 40 : start with 194 individuals

During meiosis...
   In BP population,
	 new pt86 is generated!
	 new pt87 is generated!
   In UP population,
	 new pt92 is generated!
	 new pt93 is generated!

	after generation #40...
	updated population= 388
	total BP population after mortality= 204
	number of distinguishable pt in BP population= 48
	number of distinguishable pt in UP population= 23


-Generation #5 - 41 : start with 204 individuals

During meiosis...
   In BP population,
	 new pt88 is generated!
	 new pt89 is generated!
	 new pt90 is generated!
   In UP population,

	after generation #41...
	updated population= 408
	total BP population after mortality= 202
	number of distinguishable pt in BP population= 52
	number of distinguishable pt in UP population= 16


-Generation #5 - 42 : start with 202 individuals

During meiosis...
   In BP population,
   In UP population,
	 new pt94 is generated!
	 new pt95 is generated!
	 new pt96 is generated!

	after generation #42...
	updated population= 404
	total BP population after mortality= 205
	number of distinguishable pt in BP population= 37
	number of distinguishable pt in UP population= 19


-Generation #5 - 43 : start with 205 individuals

During meiosis...
   In BP population,
	 new pt91 is generated!
	 new pt92 is generated!
   In UP population,

	after generation #43...
	updated population= 410
	total BP population after mortality= 203
	number of distinguishable pt in BP population= 38
	number of distinguishable pt in UP population= 16


-Generation #5 - 44 : start with 203 individuals

During meiosis...
   In BP population,
   In UP population,
	 new pt97 is generated!
	 new pt98 is generated!

	after generation #44...
	updated population= 406
	total BP population after mortality= 208
	number of distinguishable pt in BP population= 33
	number of distinguishable pt in UP population= 18


-Generation #5 - 45 : start with 208 individuals

During meiosis...
   In BP population,
	 new pt93 is generated!
	 new pt94 is generated!
   In UP population,

	after generation #45...
	updated population= 416
	total BP population after mortality= 207
	number of distinguishable pt in BP population= 31
	number of distinguishable pt in UP population= 13


-Generation #5 - 46 : start with 207 individuals

During meiosis...
   In BP population,
   In UP population,
	 new pt99 is generated!

	after generation #46...
	updated population= 414
	total BP population after mortality= 209
	number of distinguishable pt in BP population= 37
	number of distinguishable pt in UP population= 14


-Generation #5 - 47 : start with 209 individuals

During meiosis...
   In BP population,
   In UP population,

	after generation #47...
	updated population= 418
	total BP population after mortality= 211
	number of distinguishable pt in BP population= 33
	number of distinguishable pt in UP population= 14


-Generation #5 - 48 : start with 211 individuals

During meiosis...
   In BP population,
	 new pt95 is generated!
	 new pt96 is generated!
   In UP population,
	 new pt100 is generated!
	 new pt101 is generated!

	after generation #48...
	updated population= 422
	total BP population after mortality= 215
	number of distinguishable pt in BP population= 35
	number of distinguishable pt in UP population= 13


-Generation #5 - 49 : start with 215 individuals

During meiosis...
   In BP population,
	 new pt97 is generated!
	 new pt98 is generated!
	 new pt99 is generated!
   In UP population,
	 new pt102 is generated!
	 new pt103 is generated!

	after generation #49...
	updated population= 430
	total BP population after mortality= 214
	number of distinguishable pt in BP population= 31
	number of distinguishable pt in UP population= 12


-Generation #5 - 50 : start with 214 individuals

During meiosis...
   In BP population,
	 new pt100 is generated!
	 new pt101 is generated!
	 new pt102 is generated!
	 new pt103 is generated!
   In UP population,

	after generation #50...
	updated population= 428
	total BP population after mortality= 217
	number of distinguishable pt in BP population= 34
	number of distinguishable pt in UP population= 10


-Generation #5 - 51 : start with 217 individuals

During meiosis...
   In BP population,
	 new pt104 is generated!
	 new pt105 is generated!
	 new pt106 is generated!
   In UP population,
	 new pt104 is generated!

	after generation #51...
	updated population= 434
	total BP population after mortality= 216
	number of distinguishable pt in BP population= 27
	number of distinguishable pt in UP population= 7


-Generation #5 - 52 : start with 216 individuals

During meiosis...
   In BP population,
	 new pt107 is generated!
	 new pt108 is generated!
	 new pt109 is generated!
	 new pt110 is generated!
   In UP population,
	 new pt105 is generated!

	after generation #52...
	updated population= 432
	total BP population after mortality= 216
	number of distinguishable pt in BP population= 31
	number of distinguishable pt in UP population= 8


-Generation #5 - 53 : start with 216 individuals

During meiosis...
   In BP population,
	 new pt111 is generated!
	 new pt112 is generated!
	 new pt113 is generated!
   In UP population,

	after generation #53...
	updated population= 432
	total BP population after mortality= 219
	number of distinguishable pt in BP population= 29
	number of distinguishable pt in UP population= 11


-Generation #5 - 54 : start with 219 individuals

During meiosis...
   In BP population,
	 new pt114 is generated!
	 new pt115 is generated!
	 new pt116 is generated!
	 new pt117 is generated!
   In UP population,
	 new pt106 is generated!
	 new pt107 is generated!
	 new pt108 is generated!
	 new pt109 is generated!

	after generation #54...
	updated population= 438
	total BP population after mortality= 223
	number of distinguishable pt in BP population= 32
	number of distinguishable pt in UP population= 11


-Generation #5 - 55 : start with 223 individuals

During meiosis...
   In BP population,
	 new pt118 is generated!
	 new pt119 is generated!
	 new pt120 is generated!
   In UP population,
	 new pt110 is generated!

	after generation #55...
	updated population= 446
	total BP population after mortality= 214
	number of distinguishable pt in BP population= 32
	number of distinguishable pt in UP population= 7


-Generation #5 - 56 : start with 214 individuals

During meiosis...
   In BP population,
	 new pt121 is generated!
	 new pt122 is generated!
	 new pt123 is generated!
   In UP population,
	 new pt111 is generated!
	 new pt112 is generated!

	after generation #56...
	updated population= 428
	total BP population after mortality= 212
	number of distinguishable pt in BP population= 27
	number of distinguishable pt in UP population= 9


-Generation #5 - 57 : start with 212 individuals

During meiosis...
   In BP population,
   In UP population,
	 new pt113 is generated!
	 new pt114 is generated!

	after generation #57...
	updated population= 424
	total BP population after mortality= 219
	number of distinguishable pt in BP population= 26
	number of distinguishable pt in UP population= 11


-Generation #5 - 58 : start with 219 individuals

During meiosis...
   In BP population,
	 new pt124 is generated!
	 new pt125 is generated!
	 new pt126 is generated!
   In UP population,
	 new pt115 is generated!
	 new pt116 is generated!
	 new pt117 is generated!

	after generation #58...
	updated population= 438
	total BP population after mortality= 219
	number of distinguishable pt in BP population= 31
	number of distinguishable pt in UP population= 9


-Generation #5 - 59 : start with 219 individuals

During meiosis...
   In BP population,
	 new pt127 is generated!
	 new pt128 is generated!
	 new pt129 is generated!
	 new pt130 is generated!
   In UP population,
	 new pt118 is generated!

	after generation #59...
	updated population= 438
	total BP population after mortality= 217
	number of distinguishable pt in BP population= 29
	number of distinguishable pt in UP population= 10


-Generation #5 - 60 : start with 217 individuals

During meiosis...
   In BP population,
   In UP population,
	 new pt119 is generated!
	 new pt120 is generated!

	after generation #60...
	updated population= 434
	total BP population after mortality= 208
	number of distinguishable pt in BP population= 26
	number of distinguishable pt in UP population= 10


-Generation #5 - 61 : start with 208 individuals

During meiosis...
   In BP population,
	 new pt131 is generated!
	 new pt132 is generated!
   In UP population,
	 new pt121 is generated!
	 new pt122 is generated!
	 new pt123 is generated!
	 new pt124 is generated!

	after generation #61...
	updated population= 416
	total BP population after mortality= 211
	number of distinguishable pt in BP population= 23
	number of distinguishable pt in UP population= 13


-Generation #5 - 62 : start with 211 individuals

During meiosis...
   In BP population,
	 new pt133 is generated!
	 new pt134 is generated!
   In UP population,
	 new pt125 is generated!

	after generation #62...
	updated population= 422
	total BP population after mortality= 214
	number of distinguishable pt in BP population= 30
	number of distinguishable pt in UP population= 11


-Generation #5 - 63 : start with 214 individuals

During meiosis...
   In BP population,
	 new pt135 is generated!
	 new pt136 is generated!
   In UP population,
	 new pt126 is generated!

	after generation #63...
	updated population= 428
	total BP population after mortality= 210
	number of distinguishable pt in BP population= 23
	number of distinguishable pt in UP population= 9


-Generation #5 - 64 : start with 210 individuals

During meiosis...
   In BP population,
	 new pt137 is generated!
	 new pt138 is generated!
	 new pt139 is generated!
	 new pt140 is generated!
   In UP population,
	 new pt127 is generated!

	after generation #64...
	updated population= 420
	total BP population after mortality= 209
	number of distinguishable pt in BP population= 21
	number of distinguishable pt in UP population= 9


-Generation #5 - 65 : start with 209 individuals

During meiosis...
   In BP population,
   In UP population,

	after generation #65...
	updated population= 418
	total BP population after mortality= 211
	number of distinguishable pt in BP population= 15
	number of distinguishable pt in UP population= 10


-Generation #5 - 66 : start with 211 individuals

During meiosis...
   In BP population,
   In UP population,

	after generation #66...
	updated population= 422
	total BP population after mortality= 210
	number of distinguishable pt in BP population= 16
	number of distinguishable pt in UP population= 8


-Generation #5 - 67 : start with 210 individuals

During meiosis...
   In BP population,
	 new pt141 is generated!
   In UP population,
	 new pt128 is generated!
	 new pt129 is generated!
	 new pt130 is generated!
	 new pt131 is generated!

	after generation #67...
	updated population= 420
	total BP population after mortality= 210
	number of distinguishable pt in BP population= 13
	number of distinguishable pt in UP population= 9


-Generation #5 - 68 : start with 210 individuals

During meiosis...
   In BP population,
	 new pt142 is generated!
   In UP population,
	 new pt132 is generated!

	after generation #68...
	updated population= 420
	total BP population after mortality= 213
	number of distinguishable pt in BP population= 16
	number of distinguishable pt in UP population= 12


-Generation #5 - 69 : start with 213 individuals

During meiosis...
   In BP population,
	 new pt143 is generated!
   In UP population,

	after generation #69...
	updated population= 426
	total BP population after mortality= 213
	number of distinguishable pt in BP population= 18
	number of distinguishable pt in UP population= 10


-Generation #5 - 70 : start with 213 individuals

During meiosis...
   In BP population,
	 new pt144 is generated!
   In UP population,
	 new pt133 is generated!
	 new pt134 is generated!
	 new pt135 is generated!

	after generation #70...
	updated population= 426
	total BP population after mortality= 212
	number of distinguishable pt in BP population= 19
	number of distinguishable pt in UP population= 11


-Generation #5 - 71 : start with 212 individuals

During meiosis...
   In BP population,
	 new pt145 is generated!
   In UP population,
	 new pt136 is generated!

	after generation #71...
	updated population= 424
	total BP population after mortality= 212
	number of distinguishable pt in BP population= 16
	number of distinguishable pt in UP population= 12


-Generation #5 - 72 : start with 212 individuals

During meiosis...
   In BP population,
	 new pt146 is generated!
	 new pt147 is generated!
	 new pt148 is generated!
	 new pt149 is generated!
	 new pt150 is generated!
   In UP population,
	 new pt137 is generated!
	 new pt138 is generated!

	after generation #72...
	updated population= 424
	total BP population after mortality= 205
	number of distinguishable pt in BP population= 24
	number of distinguishable pt in UP population= 14


-Generation #5 - 73 : start with 205 individuals

During meiosis...
   In BP population,
	 new pt151 is generated!
	 new pt152 is generated!
   In UP population,
	 new pt139 is generated!
	 new pt140 is generated!
	 new pt141 is generated!
	 new pt142 is generated!
	 new pt143 is generated!

	after generation #73...
	updated population= 410
	total BP population after mortality= 207
	number of distinguishable pt in BP population= 27
	number of distinguishable pt in UP population= 17


-Generation #5 - 74 : start with 207 individuals

During meiosis...
   In BP population,
	 new pt153 is generated!
   In UP population,
	 new pt144 is generated!

	after generation #74...
	updated population= 414
	total BP population after mortality= 208
	number of distinguishable pt in BP population= 25
	number of distinguishable pt in UP population= 15


-Generation #5 - 75 : start with 208 individuals

During meiosis...
   In BP population,
	 new pt154 is generated!
	 new pt155 is generated!
   In UP population,
	 new pt145 is generated!
	 new pt146 is generated!

	after generation #75...
	updated population= 416
	total BP population after mortality= 204
	number of distinguishable pt in BP population= 25
	number of distinguishable pt in UP population= 12


-Generation #5 - 76 : start with 204 individuals

During meiosis...
   In BP population,
	 new pt156 is generated!
   In UP population,
	 new pt147 is generated!
	 new pt148 is generated!
	 new pt149 is generated!

	after generation #76...
	updated population= 408
	total BP population after mortality= 205
	number of distinguishable pt in BP population= 22
	number of distinguishable pt in UP population= 16


-Generation #5 - 77 : start with 205 individuals

During meiosis...
   In BP population,
	 new pt157 is generated!
   In UP population,
	 new pt150 is generated!

	after generation #77...
	updated population= 410
	total BP population after mortality= 204
	number of distinguishable pt in BP population= 22
	number of distinguishable pt in UP population= 12


-Generation #5 - 78 : start with 204 individuals

During meiosis...
   In BP population,
	 new pt158 is generated!
   In UP population,
	 new pt151 is generated!

	after generation #78...
	updated population= 408
	total BP population after mortality= 217
	number of distinguishable pt in BP population= 13
	number of distinguishable pt in UP population= 16


-Generation #5 - 79 : start with 217 individuals

During meiosis...
   In BP population,
	 new pt159 is generated!
	 new pt160 is generated!
	 new pt161 is generated!
   In UP population,
	 new pt152 is generated!
	 new pt153 is generated!
	 new pt154 is generated!
	 new pt155 is generated!
	 new pt156 is generated!

	after generation #79...
	updated population= 434
	total BP population after mortality= 220
	number of distinguishable pt in BP population= 21
	number of distinguishable pt in UP population= 16


-Generation #5 - 80 : start with 220 individuals

During meiosis...
   In BP population,
	 new pt162 is generated!
   In UP population,
	 new pt157 is generated!

	after generation #80...
	updated population= 440
	total BP population after mortality= 231
	number of distinguishable pt in BP population= 18
	number of distinguishable pt in UP population= 20


-Generation #5 - 81 : start with 231 individuals

During meiosis...
   In BP population,
	 new pt163 is generated!
   In UP population,
	 new pt158 is generated!
	 new pt159 is generated!
	 new pt160 is generated!

	after generation #81...
	updated population= 462
	total BP population after mortality= 227
	number of distinguishable pt in BP population= 14
	number of distinguishable pt in UP population= 15


-Generation #5 - 82 : start with 227 individuals

During meiosis...
   In BP population,
   In UP population,
	 new pt161 is generated!
	 new pt162 is generated!

	after generation #82...
	updated population= 454
	total BP population after mortality= 223
	number of distinguishable pt in BP population= 10
	number of distinguishable pt in UP population= 15


-Generation #5 - 83 : start with 223 individuals

During meiosis...
   In BP population,
	 new pt164 is generated!
   In UP population,
	 new pt163 is generated!
	 new pt164 is generated!
	 new pt165 is generated!

	after generation #83...
	updated population= 446
	total BP population after mortality= 230
	number of distinguishable pt in BP population= 10
	number of distinguishable pt in UP population= 22


-Generation #5 - 84 : start with 230 individuals

During meiosis...
   In BP population,
	 new pt165 is generated!
	 new pt166 is generated!
	 new pt167 is generated!
   In UP population,
	 new pt166 is generated!
	 new pt167 is generated!
	 new pt168 is generated!

	after generation #84...
	updated population= 460
	total BP population after mortality= 227
	number of distinguishable pt in BP population= 12
	number of distinguishable pt in UP population= 15


-Generation #5 - 85 : start with 227 individuals

During meiosis...
   In BP population,
	 new pt168 is generated!
   In UP population,
	 new pt169 is generated!
	 new pt170 is generated!
	 new pt171 is generated!

	after generation #85...
	updated population= 454
	total BP population after mortality= 229
	number of distinguishable pt in BP population= 17
	number of distinguishable pt in UP population= 18


-Generation #5 - 86 : start with 229 individuals

During meiosis...
   In BP population,
	 new pt169 is generated!
	 new pt170 is generated!
	 new pt171 is generated!
   In UP population,
	 new pt172 is generated!

	after generation #86...
	updated population= 458
	total BP population after mortality= 229
	number of distinguishable pt in BP population= 17
	number of distinguishable pt in UP population= 15


-Generation #5 - 87 : start with 229 individuals

During meiosis...
   In BP population,
	 new pt172 is generated!
	 new pt173 is generated!
   In UP population,
	 new pt173 is generated!
	 new pt174 is generated!

	after generation #87...
	updated population= 458
	total BP population after mortality= 234
	number of distinguishable pt in BP population= 17
	number of distinguishable pt in UP population= 17


-Generation #5 - 88 : start with 234 individuals

During meiosis...
   In BP population,
	 new pt174 is generated!
	 new pt175 is generated!
	 new pt176 is generated!
	 new pt177 is generated!
   In UP population,

	after generation #88...
	updated population= 468
	total BP population after mortality= 233
	number of distinguishable pt in BP population= 23
	number of distinguishable pt in UP population= 14


-Generation #5 - 89 : start with 233 individuals

During meiosis...
   In BP population,
	 new pt178 is generated!
   In UP population,
	 new pt175 is generated!
	 new pt176 is generated!
	 new pt177 is generated!

	after generation #89...
	updated population= 466
	total BP population after mortality= 233
	number of distinguishable pt in BP population= 20
	number of distinguishable pt in UP population= 16


-Generation #5 - 90 : start with 233 individuals

During meiosis...
   In BP population,
	 new pt179 is generated!
	 new pt180 is generated!
   In UP population,
	 new pt178 is generated!
	 new pt179 is generated!
	 new pt180 is generated!

	after generation #90...
	updated population= 466
	total BP population after mortality= 237
	number of distinguishable pt in BP population= 21
	number of distinguishable pt in UP population= 20


-Generation #5 - 91 : start with 237 individuals

During meiosis...
   In BP population,
	 new pt181 is generated!
	 new pt182 is generated!
	 new pt183 is generated!
   In UP population,
	 new pt181 is generated!
	 new pt182 is generated!

	after generation #91...
	updated population= 474
	total BP population after mortality= 242
	number of distinguishable pt in BP population= 23
	number of distinguishable pt in UP population= 18


-Generation #5 - 92 : start with 242 individuals

During meiosis...
   In BP population,
	 new pt184 is generated!
	 new pt185 is generated!
	 new pt186 is generated!
   In UP population,
	 new pt183 is generated!
	 new pt184 is generated!

	after generation #92...
	updated population= 484
	total BP population after mortality= 245
	number of distinguishable pt in BP population= 26
	number of distinguishable pt in UP population= 17


-Generation #5 - 93 : start with 245 individuals

During meiosis...
   In BP population,
	 new pt187 is generated!
	 new pt188 is generated!
   In UP population,
	 new pt185 is generated!

	after generation #93...
	updated population= 490
	total BP population after mortality= 250
	number of distinguishable pt in BP population= 28
	number of distinguishable pt in UP population= 14


-Generation #5 - 94 : start with 250 individuals

During meiosis...
   In BP population,
	 new pt189 is generated!
	 new pt190 is generated!
   In UP population,
	 new pt186 is generated!
	 new pt187 is generated!

	after generation #94...
	updated population= 500
	total BP population after mortality= 249
	number of distinguishable pt in BP population= 30
	number of distinguishable pt in UP population= 12


-Generation #5 - 95 : start with 249 individuals

During meiosis...
   In BP population,
	 new pt191 is generated!
	 new pt192 is generated!
	 new pt193 is generated!
	 new pt194 is generated!
	 new pt195 is generated!
   In UP population,

	after generation #95...
	updated population= 498
	total BP population after mortality= 250
	number of distinguishable pt in BP population= 32
	number of distinguishable pt in UP population= 13


-Generation #5 - 96 : start with 250 individuals

During meiosis...
   In BP population,
	 new pt196 is generated!
	 new pt197 is generated!
	 new pt198 is generated!
	 new pt199 is generated!
   In UP population,
	 new pt188 is generated!
	 new pt189 is generated!
	 new pt190 is generated!

	after generation #96...
	updated population= 500
	total BP population after mortality= 244
	number of distinguishable pt in BP population= 31
	number of distinguishable pt in UP population= 12


-Generation #5 - 97 : start with 244 individuals

During meiosis...
   In BP population,
	 new pt200 is generated!
	 new pt201 is generated!
	 new pt202 is generated!
   In UP population,
	 new pt191 is generated!
	 new pt192 is generated!

	after generation #97...
	updated population= 488
	total BP population after mortality= 240
	number of distinguishable pt in BP population= 35
	number of distinguishable pt in UP population= 12


-Generation #5 - 98 : start with 240 individuals

During meiosis...
   In BP population,
	 new pt203 is generated!
	 new pt204 is generated!
   In UP population,
	 new pt193 is generated!
	 new pt194 is generated!
	 new pt195 is generated!
	 new pt196 is generated!

	after generation #98...
	updated population= 480
	total BP population after mortality= 243
	number of distinguishable pt in BP population= 34
	number of distinguishable pt in UP population= 15


-Generation #5 - 99 : start with 243 individuals

During meiosis...
   In BP population,
	 new pt205 is generated!
	 new pt206 is generated!
	 new pt207 is generated!
	 new pt208 is generated!
   In UP population,
	 new pt197 is generated!
	 new pt198 is generated!

	after generation #99...
	updated population= 486
	total BP population after mortality= 235
	number of distinguishable pt in BP population= 30
	number of distinguishable pt in UP population= 13


-Generation #5 - 100 : start with 235 individuals

During meiosis...
   In BP population,
	 new pt209 is generated!
	 new pt210 is generated!
   In UP population,
	 new pt199 is generated!
	 new pt200 is generated!

	after generation #100...
	updated population= 470
	total BP population after mortality= 231
	number of distinguishable pt in BP population= 32
	number of distinguishable pt in UP population= 13


-Generation #5 - 101 : start with 231 individuals

During meiosis...
   In BP population,
	 new pt211 is generated!
	 new pt212 is generated!
	 new pt213 is generated!
	 new pt214 is generated!
   In UP population,
	 new pt201 is generated!
	 new pt202 is generated!

	after generation #101...
	updated population= 462
	total BP population after mortality= 233
	number of distinguishable pt in BP population= 34
	number of distinguishable pt in UP population= 17


-Generation #5 - 102 : start with 233 individuals

During meiosis...
   In BP population,
	 new pt215 is generated!
	 new pt216 is generated!
	 new pt217 is generated!
   In UP population,
	 new pt203 is generated!
	 new pt204 is generated!
	 new pt205 is generated!

	after generation #102...
	updated population= 466
	total BP population after mortality= 242
	number of distinguishable pt in BP population= 30
	number of distinguishable pt in UP population= 20


-Generation #5 - 103 : start with 242 individuals

During meiosis...
   In BP population,
	 new pt218 is generated!
	 new pt219 is generated!
	 new pt220 is generated!
   In UP population,
	 new pt206 is generated!
	 new pt207 is generated!
	 new pt208 is generated!

	after generation #103...
	updated population= 484
	total BP population after mortality= 239
	number of distinguishable pt in BP population= 34
	number of distinguishable pt in UP population= 15


-Generation #5 - 104 : start with 239 individuals

During meiosis...
   In BP population,
	 new pt221 is generated!
	 new pt222 is generated!
	 new pt223 is generated!
	 new pt224 is generated!
   In UP population,

	after generation #104...
	updated population= 478
	total BP population after mortality= 251
	number of distinguishable pt in BP population= 37
	number of distinguishable pt in UP population= 19


-Generation #5 - 105 : start with 251 individuals

During meiosis...
   In BP population,
	 new pt225 is generated!
   In UP population,
	 new pt209 is generated!

	after generation #105...
	updated population= 502
	total BP population after mortality= 252
	number of distinguishable pt in BP population= 35
	number of distinguishable pt in UP population= 13


-Generation #5 - 106 : start with 252 individuals

During meiosis...
   In BP population,
   In UP population,
	 new pt210 is generated!

	after generation #106...
	updated population= 504
	total BP population after mortality= 253
	number of distinguishable pt in BP population= 29
	number of distinguishable pt in UP population= 13


-Generation #5 - 107 : start with 253 individuals

During meiosis...
   In BP population,
	 new pt226 is generated!
   In UP population,
	 new pt211 is generated!

	after generation #107...
	updated population= 506
	total BP population after mortality= 263
	number of distinguishable pt in BP population= 30
	number of distinguishable pt in UP population= 17


-Generation #5 - 108 : start with 263 individuals

During meiosis...
   In BP population,
	 new pt227 is generated!
	 new pt228 is generated!
	 new pt229 is generated!
	 new pt230 is generated!
	 new pt231 is generated!
   In UP population,
	 new pt212 is generated!
	 new pt213 is generated!

	after generation #108...
	updated population= 526
	total BP population after mortality= 267
	number of distinguishable pt in BP population= 29
	number of distinguishable pt in UP population= 15


-Generation #5 - 109 : start with 267 individuals

During meiosis...
   In BP population,
	 new pt232 is generated!
   In UP population,
	 new pt214 is generated!

	after generation #109...
	updated population= 534
	total BP population after mortality= 269
	number of distinguishable pt in BP population= 29
	number of distinguishable pt in UP population= 12


-Generation #5 - 110 : start with 269 individuals

During meiosis...
   In BP population,
	 new pt233 is generated!
	 new pt234 is generated!
	 new pt235 is generated!
	 new pt236 is generated!
   In UP population,
	 new pt215 is generated!
	 new pt216 is generated!
	 new pt217 is generated!
	 new pt218 is generated!
	 new pt219 is generated!

	after generation #110...
	updated population= 538
	total BP population after mortality= 263
	number of distinguishable pt in BP population= 28
	number of distinguishable pt in UP population= 13


-Generation #5 - 111 : start with 263 individuals

During meiosis...
   In BP population,
	 new pt237 is generated!
	 new pt238 is generated!
	 new pt239 is generated!
	 new pt240 is generated!
   In UP population,
	 new pt220 is generated!
	 new pt221 is generated!

	after generation #111...
	updated population= 526
	total BP population after mortality= 259
	number of distinguishable pt in BP population= 30
	number of distinguishable pt in UP population= 14


-Generation #5 - 112 : start with 259 individuals

During meiosis...
   In BP population,
	 new pt241 is generated!
	 new pt242 is generated!
   In UP population,
	 new pt222 is generated!
	 new pt223 is generated!

	after generation #112...
	updated population= 518
	total BP population after mortality= 258
	number of distinguishable pt in BP population= 35
	number of distinguishable pt in UP population= 15


-Generation #5 - 113 : start with 258 individuals

During meiosis...
   In BP population,
	 new pt243 is generated!
   In UP population,
	 new pt224 is generated!
	 new pt225 is generated!

	after generation #113...
	updated population= 516
	total BP population after mortality= 256
	number of distinguishable pt in BP population= 38
	number of distinguishable pt in UP population= 15


-Generation #5 - 114 : start with 256 individuals

During meiosis...
   In BP population,
	 new pt244 is generated!
	 new pt245 is generated!
   In UP population,
	 new pt226 is generated!

	after generation #114...
	updated population= 512
	total BP population after mortality= 248
	number of distinguishable pt in BP population= 32
	number of distinguishable pt in UP population= 16


-Generation #5 - 115 : start with 248 individuals

During meiosis...
   In BP population,
	 new pt246 is generated!
	 new pt247 is generated!
   In UP population,

	after generation #115...
	updated population= 496
	total BP population after mortality= 253
	number of distinguishable pt in BP population= 35
	number of distinguishable pt in UP population= 18


-Generation #5 - 116 : start with 253 individuals

During meiosis...
   In BP population,
	 new pt248 is generated!
	 new pt249 is generated!
   In UP population,
	 new pt227 is generated!
	 new pt228 is generated!
	 new pt229 is generated!
	 new pt230 is generated!

	after generation #116...
	updated population= 506
	total BP population after mortality= 255
	number of distinguishable pt in BP population= 32
	number of distinguishable pt in UP population= 19


-Generation #5 - 117 : start with 255 individuals

During meiosis...
   In BP population,
	 new pt250 is generated!
	 new pt251 is generated!
   In UP population,
	 new pt231 is generated!
	 new pt232 is generated!

	after generation #117...
	updated population= 510
	total BP population after mortality= 259
	number of distinguishable pt in BP population= 30
	number of distinguishable pt in UP population= 18


-Generation #5 - 118 : start with 259 individuals

During meiosis...
   In BP population,
	 new pt252 is generated!
   In UP population,
	 new pt233 is generated!
	 new pt234 is generated!
	 new pt235 is generated!
	 new pt236 is generated!
	 new pt237 is generated!

	after generation #118...
	updated population= 518
	total BP population after mortality= 256
	number of distinguishable pt in BP population= 29
	number of distinguishable pt in UP population= 17


-Generation #5 - 119 : start with 256 individuals

During meiosis...
   In BP population,
	 new pt253 is generated!
	 new pt254 is generated!
	 new pt255 is generated!
   In UP population,
	 new pt238 is generated!
	 new pt239 is generated!

	after generation #119...
	updated population= 512
	total BP population after mortality= 257
	number of distinguishable pt in BP population= 26
	number of distinguishable pt in UP population= 18


-Generation #5 - 120 : start with 257 individuals

During meiosis...
   In BP population,
	 new pt256 is generated!
	 new pt257 is generated!
   In UP population,
	 new pt240 is generated!
	 new pt241 is generated!
	 new pt242 is generated!

	after generation #120...
	updated population= 514
	total BP population after mortality= 254
	number of distinguishable pt in BP population= 24
	number of distinguishable pt in UP population= 19


-Generation #5 - 121 : start with 254 individuals

During meiosis...
   In BP population,
	 new pt258 is generated!
	 new pt259 is generated!
	 new pt260 is generated!
	 new pt261 is generated!
   In UP population,
	 new pt243 is generated!
	 new pt244 is generated!

	after generation #121...
	updated population= 508
	total BP population after mortality= 260
	number of distinguishable pt in BP population= 26
	number of distinguishable pt in UP population= 22


-Generation #5 - 122 : start with 260 individuals

During meiosis...
   In BP population,
	 new pt262 is generated!
   In UP population,
	 new pt245 is generated!
	 new pt246 is generated!
	 new pt247 is generated!
	 new pt248 is generated!
	 new pt249 is generated!

	after generation #122...
	updated population= 520
	total BP population after mortality= 262
	number of distinguishable pt in BP population= 30
	number of distinguishable pt in UP population= 21


-Generation #5 - 123 : start with 262 individuals

During meiosis...
   In BP population,
	 new pt263 is generated!
	 new pt264 is generated!
	 new pt265 is generated!
	 new pt266 is generated!
	 new pt267 is generated!
   In UP population,
	 new pt250 is generated!

	after generation #123...
	updated population= 524
	total BP population after mortality= 265
	number of distinguishable pt in BP population= 31
	number of distinguishable pt in UP population= 19


-Generation #5 - 124 : start with 265 individuals

During meiosis...
   In BP population,
	 new pt268 is generated!
	 new pt269 is generated!
   In UP population,

	after generation #124...
	updated population= 530
	total BP population after mortality= 266
	number of distinguishable pt in BP population= 26
	number of distinguishable pt in UP population= 15


-Generation #5 - 125 : start with 266 individuals

During meiosis...
   In BP population,
	 new pt270 is generated!
	 new pt271 is generated!
	 new pt272 is generated!
	 new pt273 is generated!
	 new pt274 is generated!
   In UP population,
	 new pt251 is generated!

	after generation #125...
	updated population= 532
	total BP population after mortality= 263
	number of distinguishable pt in BP population= 27
	number of distinguishable pt in UP population= 14


-Generation #5 - 126 : start with 263 individuals

During meiosis...
   In BP population,
	 new pt275 is generated!
	 new pt276 is generated!
	 new pt277 is generated!
   In UP population,
	 new pt252 is generated!
	 new pt253 is generated!

	after generation #126...
	updated population= 526
	total BP population after mortality= 263
	number of distinguishable pt in BP population= 32
	number of distinguishable pt in UP population= 15


-Generation #5 - 127 : start with 263 individuals

During meiosis...
   In BP population,
	 new pt278 is generated!
	 new pt279 is generated!
   In UP population,
	 new pt254 is generated!
	 new pt255 is generated!
	 new pt256 is generated!
	 new pt257 is generated!
	 new pt258 is generated!

	after generation #127...
	updated population= 526
	total BP population after mortality= 269
	number of distinguishable pt in BP population= 35
	number of distinguishable pt in UP population= 22


-Generation #5 - 128 : start with 269 individuals

During meiosis...
   In BP population,
	 new pt280 is generated!
	 new pt281 is generated!
   In UP population,
	 new pt259 is generated!
	 new pt260 is generated!

	after generation #128...
	updated population= 538
	total BP population after mortality= 278
	number of distinguishable pt in BP population= 42
	number of distinguishable pt in UP population= 23


-Generation #5 - 129 : start with 278 individuals

During meiosis...
   In BP population,
	 new pt282 is generated!
	 new pt283 is generated!
	 new pt284 is generated!
   In UP population,
	 new pt261 is generated!
	 new pt262 is generated!
	 new pt263 is generated!
	 new pt264 is generated!

	after generation #129...
	updated population= 556
	total BP population after mortality= 271
	number of distinguishable pt in BP population= 44
	number of distinguishable pt in UP population= 19


-Generation #5 - 130 : start with 271 individuals

During meiosis...
   In BP population,
   In UP population,
	 new pt265 is generated!
	 new pt266 is generated!
	 new pt267 is generated!

	after generation #130...
	updated population= 542
	total BP population after mortality= 269
	number of distinguishable pt in BP population= 33
	number of distinguishable pt in UP population= 20


-Generation #5 - 131 : start with 269 individuals

During meiosis...
   In BP population,
	 new pt285 is generated!
	 new pt286 is generated!
   In UP population,
	 new pt268 is generated!

	after generation #131...
	updated population= 538
	total BP population after mortality= 261
	number of distinguishable pt in BP population= 30
	number of distinguishable pt in UP population= 15


-Generation #5 - 132 : start with 261 individuals

During meiosis...
   In BP population,
	 new pt287 is generated!
   In UP population,
	 new pt269 is generated!
	 new pt270 is generated!
	 new pt271 is generated!

	after generation #132...
	updated population= 522
	total BP population after mortality= 257
	number of distinguishable pt in BP population= 26
	number of distinguishable pt in UP population= 17


-Generation #5 - 133 : start with 257 individuals

During meiosis...
   In BP population,
	 new pt288 is generated!
	 new pt289 is generated!
	 new pt290 is generated!
	 new pt291 is generated!
	 new pt292 is generated!
   In UP population,
	 new pt272 is generated!
	 new pt273 is generated!
	 new pt274 is generated!

	after generation #133...
	updated population= 514
	total BP population after mortality= 260
	number of distinguishable pt in BP population= 32
	number of distinguishable pt in UP population= 16


-Generation #5 - 134 : start with 260 individuals

During meiosis...
   In BP population,
	 new pt293 is generated!
	 new pt294 is generated!
	 new pt295 is generated!
   In UP population,
	 new pt275 is generated!
	 new pt276 is generated!
	 new pt277 is generated!
	 new pt278 is generated!

	after generation #134...
	updated population= 520
	total BP population after mortality= 256
	number of distinguishable pt in BP population= 40
	number of distinguishable pt in UP population= 15


-Generation #5 - 135 : start with 256 individuals

During meiosis...
   In BP population,
	 new pt296 is generated!
	 new pt297 is generated!
	 new pt298 is generated!
	 new pt299 is generated!
	 new pt300 is generated!
	 new pt301 is generated!
   In UP population,

	after generation #135...
	updated population= 512
	total BP population after mortality= 260
	number of distinguishable pt in BP population= 48
	number of distinguishable pt in UP population= 18


-Generation #5 - 136 : start with 260 individuals

During meiosis...
   In BP population,
	 new pt302 is generated!
   In UP population,
	 new pt279 is generated!
	 new pt280 is generated!
	 new pt281 is generated!

	after generation #136...
	updated population= 520
	total BP population after mortality= 260
	number of distinguishable pt in BP population= 40
	number of distinguishable pt in UP population= 15


-Generation #5 - 137 : start with 260 individuals

During meiosis...
   In BP population,
	 new pt303 is generated!
	 new pt304 is generated!
   In UP population,
	 new pt282 is generated!
	 new pt283 is generated!
	 new pt284 is generated!

	after generation #137...
	updated population= 520
	total BP population after mortality= 267
	number of distinguishable pt in BP population= 47
	number of distinguishable pt in UP population= 19


-Generation #5 - 138 : start with 267 individuals

During meiosis...
   In BP population,
	 new pt305 is generated!
	 new pt306 is generated!
	 new pt307 is generated!
	 new pt308 is generated!
	 new pt309 is generated!
   In UP population,
	 new pt285 is generated!
	 new pt286 is generated!
	 new pt287 is generated!
	 new pt288 is generated!
	 new pt289 is generated!

	after generation #138...
	updated population= 534
	total BP population after mortality= 265
	number of distinguishable pt in BP population= 45
	number of distinguishable pt in UP population= 15


-Generation #5 - 139 : start with 265 individuals

During meiosis...
   In BP population,
	 new pt310 is generated!
	 new pt311 is generated!
   In UP population,
	 new pt290 is generated!
	 new pt291 is generated!
	 new pt292 is generated!

	after generation #139...
	updated population= 530
	total BP population after mortality= 272
	number of distinguishable pt in BP population= 49
	number of distinguishable pt in UP population= 18


-Generation #5 - 140 : start with 272 individuals

During meiosis...
   In BP population,
	 new pt312 is generated!
	 new pt313 is generated!
	 new pt314 is generated!
	 new pt315 is generated!
   In UP population,
	 new pt293 is generated!
	 new pt294 is generated!

	after generation #140...
	updated population= 544
	total BP population after mortality= 267
	number of distinguishable pt in BP population= 41
	number of distinguishable pt in UP population= 15


-Generation #5 - 141 : start with 267 individuals

During meiosis...
   In BP population,
   In UP population,
	 new pt295 is generated!
	 new pt296 is generated!

	after generation #141...
	updated population= 534
	total BP population after mortality= 261
	number of distinguishable pt in BP population= 38
	number of distinguishable pt in UP population= 16


-Generation #5 - 142 : start with 261 individuals

During meiosis...
   In BP population,
	 new pt316 is generated!
	 new pt317 is generated!
	 new pt318 is generated!
	 new pt319 is generated!
   In UP population,
	 new pt297 is generated!
	 new pt298 is generated!
[truncated: 8,395,278 more chars]
