# Supplementary material for: Organelle inheritance and genome architecture variation in isogamous brown algae
Source: Sci Rep. 2020 Feb 6;10:2048. doi: 10.1038/s41598-020-58817-7 (PMC7005149; doi:10.1038/s41598-020-58817-7)
Supplement: Supplementary file 3 — Supplementary information 3. [file 41598_2020_58817_MOESM3_ESM.py]

''' 
This script have developed for simulation of changes in ptDNA diversity in two populations under the same conditions except for the inheritance mode of plastids (biparental or uniparental), and published through ...
 
usage: python simulation.py [init. population size] [number of generation] [mutation rate] [mortality] [replicate number] [runID]

mutation rate: A probability that generating new plastid (which contains a mutation). ex) 0.1 (1 per every 10 zoospores) 
mortality: A proportion of eliminating individuals to entire population. ex) 0.1 (10% of population eliminates every generation) 

This script requires these environment or packages (In any other environments, it may needs to be optimized).

    - python 2.7x 
    - Windows 10
    - numpy packages
 
If you have any comments or questions for this script, please feel free to contact us. (hwansu@gmail.com)
'''
import random,sys,datetime,os
import numpy as np

# declaring variables
init_pop= int(sys.argv[1])
gen_time= int(sys.argv[2])
muta_rate= float(sys.argv[3])
mortality= float(sys.argv[4])
replicate= int(sys.argv[5])
RunID= sys.argv[6]
os.system('mkdir %s'%RunID)
output_dir= os.path.join(os.getcwd(),RunID)
log_file= '{0}\simulation_{1}.log'.format(output_dir, RunID)

# function for both recording log and printing on the prompt.  
def record(comment,file):
    print(comment)
    with open(file,'a') as f:
        f.write(comment+'\n')

# function for determine ptDNA that will be inherited.
def meiosis(pool,somatic):  #somatic: pt list of particular individual.  ex) {pt1,pt2} or {pt1}
# count number of distinguishable pt 
    pt_num= len(pool) 
    if len(somatic) == 1:
        somatic.append(somatic[0])
# selection of pt for inheritance
    weights=[[0.5,0.5],[0.25,0.75],[0.75,0.25]]
    weight= random.choice(weights)
    germ= random.choices(somatic,weight,k=1)[0]
# mutagenesis
    mut= random.choices([True,False],[muta_rate,(1-muta_rate)],k=1)
    if mut[0]:
        pool.append('pt%d'%(int(pt_num)+1))
        germ= 'pt%d'%(int(pt_num)+1)
        record('\t new pt%d is generated!'%(int(pt_num)+1),log_file)
    else: pass
    return germ

with open(log_file,'w') as f:
    f.write('''Simulation log records

Started at: {0}

[Initial parameters]
 
 - initial population size: {1}
 - number of generation : {2}
 - mutation rate : {3}
 - mortality : {4}
 - replicate number: {5}'''.format(datetime.datetime.now(), init_pop, gen_time, muta_rate, mortality, replicate))

BPoutput= open('{0}\simulation_result_{1}_BP.txt'.format(output_dir, RunID),'w')
UPoutput= open('{0}\simulation_result_{1}_UP.txt'.format(output_dir, RunID),'w')
output= open('{0}\simulation_result_{1}.txt'.format(output_dir, RunID),'w')

record('-'*76+'\n'+' '*27+'The simulation starts\n'+'-'*76+'\n\n',log_file)
repeat=1

while repeat <= replicate: # repeat whole simulation for entered times 
    record('--------------------------------Replicate #%d--------------------------------\n'%repeat,log_file)
## initial setting of simulation
    generation=1
    accumulative_BPpopulation=0
    accumulative_UPpopulation=0
    BPpt_pool= ['pt1']
    UPpt_pool= ['pt1']
    BPpopulation= {}
    UPpopulation= {}
    for i in range(init_pop):
        BPpopulation['indiv%d'%i]= ['pt1','pt1']
        UPpopulation['indiv%d'%i]= ['pt1','pt1']
        accumulative_BPpopulation+=1
        accumulative_UPpopulation+=1
    record('initial %d individuals are generated in both BP/UP population respectively\n'%len(BPpopulation),log_file)
## executing simulation
    while generation <= gen_time:
        BPgamete_pool=[]
        UPgamete_pool=[]
        BPdaughters={}
        UPdaughters={}
        record('\n\n-Generation #{0} - {1} : start with {2} individuals\n\nDuring meiosis...\n   In BP population,'.format(repeat,generation,len(BPpopulation)),log_file)
        for each in BPpopulation.keys(): # execute meiosis for each individual of this generation in BP population     
            BPgamete_pool.append(meiosis(BPpt_pool,BPpopulation[each]))
            for i in range(accumulative_BPpopulation,len(BPpopulation)+accumulative_BPpopulation): # add fertilized individuals of new generation in the BP population 
                BPdaughter=random.choices(BPgamete_pool,k=2)
                BPdaughter.sort()
                BPdaughters['indiv%d'%i]=BPdaughter
        record('   In UP population,',log_file)
        for each in UPpopulation.keys(): # execute meiosis for each individual of this generation in UP population 
            UPgamete_pool.append(meiosis(UPpt_pool,UPpopulation[each]))
            for i in range(accumulative_UPpopulation,len(UPpopulation)+accumulative_UPpopulation): # add fertilized individuals of new generation in the UP population 
                UPdaughter=random.choices(UPgamete_pool,k=1)
                UPdaughters['indiv%d'%i]=UPdaughter
        record('\nafter generation #%d...'%generation,log_file)
        BPpopulation.update(BPdaughters)
        UPpopulation.update(UPdaughters)
        record('   updated population= %d'%len(BPpopulation),log_file)
        accumulative_BPpopulation+= len(BPdaughters)
        accumulative_UPpopulation+= len(UPdaughters)
        random.shuffle(list(BPpopulation.keys()))
        random.shuffle(list(UPpopulation.keys()))
        temp_mortality= float(np.random.normal(mortality,0.01)) # eliminate individuals randomly with given mortality
        for lethal in list(BPpopulation.keys())[:int(temp_mortality*len(BPpopulation))]:  
            del BPpopulation[lethal]
        for lethal in list(UPpopulation.keys())[:int(temp_mortality*len(UPpopulation))]:
            del UPpopulation[lethal]
        record('   size of both populations after mortality= %d'%len(BPpopulation),log_file)
        output.write('%d\t'%len(BPpopulation))
        BPnum_of_pt=[]
        UPnum_of_pt=[]
        for pts in BPpopulation.values(): 
            if pts in BPnum_of_pt: pass
            else: 
                BPnum_of_pt.append(pts)
        for pts in UPpopulation.values(): 
            if pts in UPnum_of_pt: pass
            else: 
                UPnum_of_pt.append(pts)
        record("\tnumber of distinguishable pt in BP population= %d"%(len(BPnum_of_pt)),log_file)
        record("\tnumber of distinguishable pt in UP population= %d"%(len(UPnum_of_pt)),log_file)
        BPoutput.write('%d\t'%(len(BPnum_of_pt)))
        UPoutput.write('%d\t'%(len(UPnum_of_pt)))
        generation+=1
    record(str("\n\n"+"-"*27 + "The replication %d ends"%repeat + "-"*27 +'\n'),log_file)
    repeat+=1
    BPoutput.write('\n')
    UPoutput.write('\n')
    output.write('\n')
record("The simulation ended at: %s"%datetime.datetime.now(),log_file)
BPoutput.close()
UPoutput.close()
output.close()
